# Supplementary material for: Exploration of mRNAs and miRNA classifiers for various ATLL cancer subtypes using machine learning
Source: BMC Cancer. 2022 Apr 21;22:433. doi: 10.1186/s12885-022-09540-1 (PMC9026691; doi:10.1186/s12885-022-09540-1)
Supplement: Supplementary file 1 — Additional file 1: Supplementary data file 1. List of DEGs for each ATLL subtype. [file 12885_2022_9540_MOESM1_ESM.xlsx]

## Sheet: ATLL_acute
DEGs	logFC
RPL32	14.234
RPL38	13.2897
RPL41	13.9989
RPS20	13.4719
RPS29	13.2154
RPL11	12.9691
RPL23A	13.1211
RPL35A	13.3381
RPL26	12.614
RPS27	13.9511
RPL27	12.5893
RPS18	12.8585
RPS25	13.2436
RPS16	12.7033
RPLP1	13.5225
RPL12	12.1753
RPL19	13.1293
RPL13A	12.9264
RPS11	12.8965
RPS15	12.8758
RPS17	12.9239
RPL14	12.9283
FAU	12.3258
RPL37A	13.5598
RPL23	12.7805
TPT1	12.3944
RPS2	12.6573
RPL7A	12.7667
RPS7	13.6295
RPL18	11.9722
RPL10A	12.6235
RPL37	13.1063
RPS19	12.4983
RPL39	12.1352
RPL36AL	12.1932
RPS28	12.906
ARHGDIB	11.7111
LBX1	15.49
RPS12	12.2845
RPS24	12.8508
RPSA	12.155
RPS10	12.0027
RPL31	13.0395
B2M	12.9674
UBC	13.5134
RPL35	11.8868
RPS21	13.7737
RPL8	12.4078
RPL34	13.2708
RPS27A	12.1511
TMBIM6	10.0137
RPS6	13.1752
RPS23	12.1175
RPL21	12.0936
RPL36	11.8852
UBA52	12.0471
SF3B5	10.4503
RPL3	12.7321
EEF1A1	11.516
RPL30	12.3413
RPS13	12.7527
EIF3K	9.81938
MIF	10.7986
RPS15A	12.639
RPS4X	12.4658
GMFG	12.0316
RPL13	14.2891
ATP5O	10.7331
FUT6	14.2313
RPL29	12.1922
RPL23AP7	11.2079
ATF4	12.2762
NACA	11.0731
NDUFS5	10.5326
CD52	13.011
UBXN1	10.0465
HINT1	11.6907
RPL24	12.3616
ATP5G2	11.2425
NACA2	14.3181
RPL17	11.6886
EIF3H	11.2841
RPL6	12.7863
NDUFB8	9.52391
NME2	12.3684
MRPS24	9.44053
DAP3	10.2358
PRR13	9.21172
RPL36A	15.2382
EIF3A	11.1133
BRD2	10.5486
SUMO2	9.15342
EEF1G	11.4861
RPLP2	13.0413
MYO1C	13.913
RPL10	15.742
UBB	11.1854
ATP5L	12.0801
SNHG5	11.659
UQCRFS1	9.16042
SRP14	11.2631
TCEB1	9.8767
RPS14	11.9431
SSB	9.58438
2022-09-09	11.087
MYL6	10.4378
RPL10L	12.4369
NCL	9.82695
EEF1B2	12.2182
PSMB4	10.3989
IFITM1	10.7128
DDX5	11.7925
RPS3A	12.0566
HSP90AA1	11.0146
C1orf56	8.66707
HSP90B1	8.94551
TOMM7	11.631
LCP1	9.86952
LCE1D	15.9242
RNF113A	9.28726
FBL	10.4764
HNRNPK	8.77322
LSM8	9.60559
RPL7	11.7223
YWHAZ	8.49922
SNRPD2	10.0652
HMGN2	10.7076
SLC25A3	11.0953
ANAPC11	11.4759
ARPC3	10.4164
NDUFC1	9.17588
LDHB	11.3061
TPM3	9.00941
EIF6	8.75935
RPL15	11.2041
MYL12B	9.94003
FASTK	9.16938
CXCR4	13.0378
TMSB4X	12.5797
HNRNPA1L2	12.6488
KHDRBS1	7.97666
PWP1	8.80062
SHFM1	10.0392
GTF3A	9.64868
ZNHIT1	8.75646
MYL12A	10.7074
TSC22D3	11.9369
CHMP2A	9.22575
PTMA	11.2676
EIF3M	9.908
COX7C	11.173
PCNP	8.47661
ZMPSTE24	7.44863
C6orf1	10.0184
RPL4	11.6553
BECN1	7.54165
EDF1	9.69873
TAF7	9.12473
VTI1B	7.76954
VPS28	9.60589
CUTA	10.275
HNRNPD	8.38746
RAP1B	9.68603
TRMT112	9.29344
SYNCRIP	7.47767
H3F3A	10.9305
UBE2D3	9.27424
SEPW1	9.66011
EIF1	12.7592
TNFRSF14	9.02616
S100A4	11.7332
PQLC2	16.8195
SS18L2	9.25166
TXNL4A	8.75224
ADAMTS7	14.5839
APRT	9.74948
PARK7	9.38973
MRPS15	6.57144
C20orf24	8.55157
PPIAL4A	10.398
XRCC6	10.767
PSMB1	10.02
GAPDH	10.2362
USP4	8.57007
SP100	9.70788
HLA-A	11.0188
GTF3C6	9.96919
ERH	8.92056
OS9	7.82228
RPLP0	12.1416
SNRPC	8.15153
TMSB10	10.5333
TBCA	10.1406
CCT6A	8.31308
PSMD1	7.3483
PSMA6	9.51311
H2AFZ	8.9142
CAPZA1	9.07427
NDUFV1	8.54871
DBI	10.4412
EIF3C	11.7019
RBM5	8.78228
ZNHIT3	8.96454
WAC	8.65461
HLA-F	11.4232
ATPIF1	9.94615
KIAA1191	7.45773
ATP5B	7.97337
H2AFV	9.81047
SNF8	7.6423
HADHB	8.32489
HNRNPU	7.8911
KLF13	9.33973
ATP6V1G1	9.34988
ZNF525	11.8124
HGS	9.01037
IAH1	7.96726
UBL5	10.2814
ATP5H	10.3112
HLA-G	13.5712
SLC20A1	7.86367
PFDN5	10.6494
2022-09-07	7.93031
RPL28	11.2979
COX8A	9.96093
RPS26	12.3247
VIM	11.4691
METAP2	7.76063
PHF3	7.86641
MRPS22	7.35617
CTNNB1	9.01079
PEBP1	9.26635
TOMM20	8.3605
ACTB	10.3126
COX5B	9.36862
TPRKB	7.35489
ALG5	8.3866
SCFD1	8.74566
SLC25A5	9.41254
ZMAT2	7.49789
LMBRD1	7.90206
UXT	9.86178
RASSF1	9.26758
SEC61B	9.43618
LCP2	8.10027
CRIP1	11.4941
SSR4	9.23502
HIST1H4L	12.0012
RPL5	11.5598
HSPE1	9.85997
COX7A2	10.7436
TYMP	12.4495
PTPRC	10.0348
HIST3H3	14.7058
RPS5	11.8011
CLK3	7.92792
TRA2B	10.0691
GHITM	7.65283
CCDC12	8.72173
UQCRC2	8.76381
SRP72	8.22338
ATP1B3	10.7847
AIP	7.95442
RCN2	8.77025
COPS6	7.97925
ZNRD1	8.09458
OLA1	9.1629
NGLY1	8.5102
CSNK2B	7.59264
TMEM123	9.03729
DDT	7.69979
NDUFS8	7.07533
HSPD1	10.1173
LAT	10.8433
COX4I1	9.39892
NDUFB4	12.0876
PPT1	7.97211
ICAM2	10.2405
NUP205	7.98865
PGK1	9.2251
DERL2	7.88512
SARNP	8.46963
UQCRH	10.6455
MRPL55	8.7546
CBX3	9.32745
PITPNB	7.5065
PRKCH	8.97826
MORF4L1	10.2173
PPP2R3C	8.33533
LSM1	8.26786
CYP2W1	16.2422
HMGN1	8.58138
MRPL32	8.44499
TMX4	7.9824
SNRPF	8.27772
CORO7	9.09647
C6orf62	9.53996
PRPF18	8.3068
EIF4A3	9.041
EBP	9.05847
MKRN1	8.44739
ST13	6.84869
SPCS3	9.46751
SNX5	9.41526
CAPZB	6.91324
EHD1	8.87998
MFF	8.85638
TMEM147	7.403
USMG5	11.6511
IFITM3	10.2577
PHIP	8.64018
PPP3CC	8.26937
ZC3H15	9.37642
DUS1L	7.98541
SERF2	8.8636
ARHGAP1	8.47729
PSMD14	7.72942
MRPL47	9.52962
PDCL3	8.69196
THOC7	7.13343
SUB1	9.18021
NOL7	9.05389
ACTR3	8.47698
PGAM1	6.75901
SEC11C	9.5749
HAX1	8.49208
KPNA2	10.6201
PTDSS1	8.71474
NOP58	11.1367
NOP56	8.35973
PSMC2	8.06392
ORMDL3	7.88827
TROVE2	7.92393
TMEM208	8.04108
MAPKAPK5	6.64338
CDK7	7.70546
MRPS36	8.84885
VPS4B	6.53962
POLR2F	7.21157
MRPL53	7.47159
FAM21C	8.80829
HIST2H3D	11.4356
PSMD9	7.88829
HSCB	12.1805
LSM7	9.17893
NSA2	8.43903
HIST1H4C	11.1856
PSME2	10.9872
EIF4H	9.30732
CMTM7	8.06585
DRG2	6.06078
NOP10	8.88705
PABPN1	8.24696
COX6A1	10.8076
AHNAK	9.75431
HECTD1	8.05885
CCNL1	10.2521
PLEKHF2	8.29058
TMEM9B	9.20313
GTPBP8	8.55168
C1QBP	8.7727
ANAPC5	9.08731
MRPL21	8.43689
WNK1	7.74918
COPS2	9.60825
MVP	9.90628
MED26	8.01018
TNIP1	7.51967
CAPN2	10.95
MGEA5	9.39533
RPL9	12.7039
ACBD6	7.68548
NGDN	9.00413
ATP5F1	8.44079
DARS	7.72603
PRDX5	7.84446
LDHA	8.08954
ZCCHC11	6.658
HIST1H3A	9.91801
KDM3B	6.47762
MDH2	7.01288
TCEA1	7.77685
GPBP1	9.40736
MRPL34	7.96334
PTPN2	7.83408
UBE2S	9.87983
NME1	9.69946
YPEL5	9.66443
SCARF2	10.2518
AMD1	8.90937
RAD21	8.65659
LARP7	7.41569
MEAF6	8.30418
COPS5	7.81136
MAP3K3	8.80632
SNW1	8.3432
MKNK2	8.73227
ZNF467	9.28763
PSMB7	8.85151
SLC35E4	14.872
CYTIP	9.7956
RAP1A	9.25051
CALM2	9.35844
RPL22	9.58041
PPP1R7	7.68255
NDUFA8	8.4725
CHMP4A	8.1358
BBX	7.71032
RWDD1	9.7682
POLR2G	8.88165
SNAPC4	7.42604
RBM25	7.5166
DSTN	9.29942
BNIP2	7.54042
IARS2	6.84105
OCIAD2	10.207
COX6B1	9.5089
ITM2A	9.69911
MBNL1	10.0776
RGS2	11.6904
BLVRA	9.77071
STK17B	9.20406
LEF1	10.1603
SKP1	9.76735
R3HDM2	7.17775
AES	10.1059
RAN	10.2119
FAM58A	7.68561
MAGOH	8.01749
FNTA	7.92435
TRIM24	8.68584
TADA3	9.22165
DRAP1	7.98145
CDC42SE2	10.2258
C11orf31	10.4545
COX5A	7.46357
FAM76B	7.0486
G3BP1	7.64915
HARS	6.41603
ATP5A1	8.96626
IER5	10.5037
HSD17B10	7.90959
SYMPK	9.08117
IMP3	7.74946
CD3G	9.9753
S1PR4	10.3595
MEI1	11.1203
SNRPD1	10.0273
GPR155	14.4017
NKTR	8.39388
FRG1	9.14906
PRDX1	8.3391
RPS19BP1	7.59171
HNRNPA1	12.0464
ZC3HAV1	8.73195
EIF2B1	6.93214
ZNF746	8.22495
HMGB2	10.1204
LCE1A	11.2901
GNE	6.91794
PDCD6	8.22256
TRAM1	7.69105
TRAPPC5	7.83888
HAT1	8.04741
C12orf10	5.9826
NIPBL	6.9124
C12orf57	10.5035
RGS4	14.7809
MRPS21	9.15236
XRCC3	12.2461
UQCRB	9.88183
NAGPA	6.58384
BCAP31	8.87244
LGALS9C	10.9856
FLNA	8.54893
TMEM183B	7.4519
PML	7.25045
MRPS2	7.87044
CCDC59	8.25414
POLD4	8.59691
TIMM9	8.36921
EXOSC1	7.57584
EPRS	7.715
TMEM14B	8.50599
EVI2B	8.54496
TXN	9.75323
DTD1	7.91427
HNRNPC	8.48759
MRPL45	6.65908
VAMP8	9.9639
N4BP2L2	8.48423
ELP2	9.38464
RNF4	8.06758
ARGLU1	8.10082
CARS2	9.80915
POLR2I	7.22305
EIF4A2	10.3427
ISG20	11.5708
TNFAIP8	8.89043
NPM1	12.5691
ZFAND5	7.72788
PSMA2	8.96089
DHX30	7.36688
UBE2K	9.87627
SNRPB2	7.56646
GOLGA6L9	10.6181
SLC16A12	11.709
SPCS1	8.0269
AKAP8	8.2567
CLINT1	7.12193
NDUFS6	10.4162
RECQL	6.85877
SLC4A1AP	6.52784
SOD1	11.2096
EIF4E2	8.07329
EIF3E	10.3059
RALY	6.75017
PCM1	7.36933
PRDX6	8.72498
MRPL18	7.35276
TNRC6B	7.3775
SF3A3	7.00932
ZFP36	10.078
NUP153	6.94813
BZW1	9.36762
SDF2L1	9.55717
BUB3	7.79608
ISCU	9.59935
DNAJB6	8.82785
DNAJA1	9.27127
WBP1	7.13092
NECAP2	8.0368
NDUFA13	9.29396
PSMC3	6.665
PPP1R14B	7.71509
RNF181	7.71187
TIPRL	7.17626
MBTPS1	6.84956
SH3BGRL3	8.49882
MTF2	7.03352
TRIP12	7.23392
TRAPPC4	6.82634
MATR3	9.08869
SIVA1	8.64848
FAM102A	10.0714
TAPBP	6.9828
PEX14	7.61176
STK4	7.50737
ZNF713	9.51783
FBXO9	8.69254
SH3BGRL	8.76074
MRPL23	6.90439
RNF139	12.2018
RAC2	9.26357
RLF	8.9465
ABCB7	6.5592
CBFB	7.19679
ANP32B	7.27379
CHCHD7	7.51574
C6orf89	6.58938
SFTA1P	14.2094
USP3	6.90588
HNRNPH1	11.0922
WIPF2	6.84014
ZFAND6	8.15764
RAB3GAP1	6.01408
RPS6KA3	7.80152
RNASET2	7.84527
HIST1H1C	9.6285
NDUFA7	8.61551
CD3D	11.2272
NDUFB7	7.53244
CCAR1	7.95611
MMADHC	8.82272
SQRDL	9.9203
MAPK1IP1L	7.92359
DPM1	7.98359
DIABLO	11.2639
FOXN2	8.46958
VAPA	7.03969
TSSC4	8.05424
CAPNS1	7.95427
BCLAF1	9.68
HIST1H2BL	11.7577
ATP5D	7.03581
USP48	7.51015
CASP4	10.4803
NDUFB10	8.37133
AS3MT	14.7397
ASNSD1	8.25718
CNOT10	6.6178
ACTBL2	9.00913
AMZ2	8.053
NAE1	8.38017
EXOSC8	7.92868
ARF4	7.98181
PNRC1	10.1551
ATP5I	10.5922
HNRNPR	6.82125
HELZ	7.18114
CDC42	10.0999
NOL8	8.00694
ING3	8.70587
ARFGAP3	7.76915
SELK	10.801
INTS10	7.80792
COX16	8.63698
KRTCAP2	9.01652
XRCC5	6.99254
RPL29P2	10.8555
NDUFA12	8.3509
TERF1	7.17131
PIN1	7.42983
SCNM1	8.86915
PFN1	7.50381
IGBP1	7.68808
CD53	8.56745
PSMD4	8.565
ASNS	9.12546
SUZ12	7.20034
PRPF38A	6.35929
GABARAP	8.31362
NEDD8	10.006
MOGS	8.77348
LSM10	7.05557
TRPV2	8.89514
POP4	7.76443
SMARCA4	8.19789
VCP	8.92743
NFU1	7.148
NTAN1	7.08794
NKX2-5	14.3564
PPP1R2	7.31328
TIMM8B	9.81117
ODC1	9.59642
GLS	7.10974
C1orf50	6.13452
CCL24	11.3311
BANP	7.62616
ZC3H7A	8.20776
PPP1R12A	7.15436
RRP8	8.02985
OFD1	7.41497
LSM6	7.44222
G3BP2	8.60444
DDX3X	8.49951
TNFAIP3	10.4676
DNAJB14	8.44188
TBCB	8.59737
LRRC8A	7.68207
C6orf48	10.3225
FBXL5	7.89612
PTS	7.47292
BIRC2	6.81934
ANAPC4	8.25235
OXA1L	7.20598
NDUFA11	8.12714
EIF4B	7.09615
MTCH1	9.03619
PPIB	9.30548
PIK3C3	7.30992
TMEM11	7.16077
ISCA2	7.98275
CD37	7.08078
ATP6V1F	8.65367
DUSP15	9.67826
GNAI2	10.6946
PSMB10	9.97941
MAP2K4	6.8325
ZNF267	10.448
WWP1	7.69494
HDAC1	7.66093
ANXA7	8.14394
FAM136A	7.13064
MMS19	6.42607
SLC2A4RG	9.63972
SP3	6.77841
MRPL54	8.05714
SHMT2	8.23381
RBM17	7.05523
JOSD1	8.90568
ZNF622	7.1893
SHISA5	9.12048
PORCN	7.96813
MPHOSPH10	8.16384
HIST1H3C	12.1251
ANAPC1	5.66299
ZNF131	10.3964
ARHGAP25	9.20355
ATP5J	9.04018
STX4	6.7442
SAFB	5.98301
TYW1	6.57788
FAM133B	7.70173
HDGF	6.84718
DNM1	13.8622
PSMD8	8.08226
IER2	12.0368
DEF8	6.52985
DUSP1	9.63905
UBR2	6.86043
RAB5A	6.8435
TMX1	7.83183
SMARCE1	7.52647
UBR1	6.88572
VPS33A	6.49265
SNRPA	6.93888
S100A10	9.76471
CLK1	9.17854
PSMD2	8.06358
TIMM50	8.69587
TBC1D10C	10.5172
MARK3	8.55558
C10orf54	7.92395
HIST1H2AH	11.4576
CNIH4	8.40984
PSMB8	7.70903
PPA1	8.16838
NDUFS1	8.20149
SSU72	7.20146
GPSM3	7.395
RBM34	7.42236
WBSCR22	7.34507
PSMB9	9.65296
SLC25A36	7.75633
SF1	8.71563
HRASLS5	10.3443
SFI1	9.34449
FKBP3	8.02081
PELI1	9.95019
LAPTM4A	9.46403
NUDT1	8.4004
ATP6AP2	6.71983
ZBTB11	7.65344
FTSJ3	7.78763
PUSL1	6.92329
PSMB5	6.1682
COPS4	6.97857
PSPC1	6.76285
COMMD6	10.3589
FAM104A	7.49492
ACAT2	8.10376
PPIG	8.38048
PPP1R8	7.62636
ING1	7.29153
RNF31	6.34455
SNRPB	7.43507
DMTF1	6.68334
SNHG8	13.1173
PSMA3	8.71975
ATP6AP1	6.77311
SENP7	7.75906
HP1BP3	8.42435
RPP21	8.33973
MORC3	7.86149
TMEM160	6.49062
XKR8	7.27616
GNB1	6.85794
HIST2H2AC	8.45467
PPP1R12C	9.18166
COPB1	7.53246
NDFIP1	6.66731
ANKRD49	6.91796
SAE1	6.93752
ZNF18	7.00276
PFDN1	7.56241
PTMS	10.8342
NFKBIA	11.1369
MUT	6.90092
WDR75	6.41111
RBM39	10.1102
POMT1	7.89774
TM9SF3	6.43346
POLG	7.22625
GNPTG	7.3156
RASSF2	8.38148
PRPS1	7.5002
UTRN	7.64609
DUT	8.74345
MSN	8.74172
RABAC1	9.14874
MRPS31	7.35989
RHOT2	8.32881
TMEM59	8.86595
FYB	9.18041
DNTTIP2	11.135
BCAS2	10.2945
DYNLT1	8.34259
RPL32P3	11.8814
PMVK	6.71874
SURF1	8.977
EAPP	9.89725
MRPL37	6.12667
ZNF526	11.8197
NVL	8.06043
PPP2R2A	6.33119
EVL	9.79725
ITM2B	8.0539
CALR	10.4392
DAD1	8.62339
DCPS	6.72049
CHCHD10	5.74727
ATP6V0E1	8.44141
USP15	8.8415
MIER1	8.75624
PPP1CA	7.67224
NDUFAB1	7.84208
BCL2L12	6.62937
CCDC91	7.17498
HIST1H1E	11.2012
USO1	6.74595
2022-09-15	8.53837
KLF12	8.29264
FKBP2	10.3013
LLPH	7.44916
SPPL2A	6.27727
LRRC40	7.5135
PTPRCAP	8.44908
PYGB	6.66315
POLR2L	9.88767
EIF3L	8.67381
CD247	7.40682
ASMTL	6.53861
FAM49B	7.28582
CDKN1B	7.83645
TINAGL1	13.4601
C14orf2	7.43978
C2orf47	5.79306
CSTB	8.10833
OSTF1	7.37545
GLRX3	7.49538
NDUFA1	9.9576
IL10RA	9.21632
GLG1	8.16609
PPP1CB	8.30528
MT1A	10.0759
OAZ1	11.4679
MLX	5.91107
NAP1L1	8.75746
RUNX3	10.5199
ROMO1	8.48261
SERTAD1	8.64734
CD47	8.25
PHF11	6.71589
SUPT4H1	9.09713
EN2	13.1611
SDHAF1	6.51752
RNPEPL1	10.4324
NARS	6.55607
YRDC	7.44418
POLE4	7.38045
RANGRF	9.27185
REC8	8.08592
GAS5	14.1329
RFXANK	7.66428
FBXW11	7.74373
ATG12	6.50323
EXOSC9	8.4514
NR3C1	9.18458
TCTN3	7.24118
MAGT1	5.83852
RARS2	8.45524
NDUFA4	10.6274
SCAND1	5.97041
POLR2H	7.30345
IFITM4P	11.0606
EIF4EBP2	7.73863
PPHLN1	6.19824
HLA-C	14.4138
ZFP36L1	9.86694
BTG2	9.11988
NUFIP2	6.27338
ENOPH1	5.84697
BLOC1S2	10.1151
UQCRQ	10.2176
MAP4	12.5812
GSS	6.77992
TAF12	7.3918
VRK1	6.94515
BMS1	6.22752
CNOT2	7.75459
IDH3G	6.48183
FAM96A	7.50213
COX17	9.00384
HMOX2	10.4365
SDR39U1	6.94774
DNAJB9	9.23688
FAM35A	6.33377
KIDINS220	5.55498
TMED4	6.25068
RICTOR	8.55557
TMEM126A	7.85621
ATP5SL	6.9974
AIMP1	10.7805
GPN2	5.73704
TOX4	6.89226
IMPDH1	9.44419
SLC9A3R1	8.17465
COMMD8	7.43241
CLPX	6.56646
PTPRA	8.11219
NFAT5	7.5036
ITGB7	9.92441
SMPD4	10.7548
POLR2K	7.23605
RNF13	7.08342
TRADD	9.4872
CYB561D2	6.89064
EDARADD	9.28758
CTSA	8.11671
SRGN	9.94649
HSP90AB1	7.11958
UBQLN1	5.67864
UBE2A	6.89924
ISG15	10.6605
CLIP1	7.29272
TBPL1	6.68632
YY1	7.22903
MUTYH	7.60737
PSMA5	8.03951
FAM129A	8.21299
ZRANB2	7.431
MED19	7.07601
RPA3	8.34406
WDR26	6.94768
GADD45B	9.46124
KIAA0141	5.7953
U2AF1	10.4896
TRIM52	5.96923
TPI1	8.18425
ZNF644	8.72568
CDC26	7.25048
CD48	8.66614
SAP30BP	5.85665
PSTPIP1	7.99575
SORL1	11.5277
NCAPH2	9.36303
NADSYN1	6.55513
TNRC6C	6.93148
ANKRD42	13.296
POU2F1	6.5889
EIF5	7.99092
ADAR	8.51824
ATP5J2	7.88881
CNPY2	8.60079
DDX41	5.65413
RPS27L	10.7459
STK11IP	7.51968
GIGYF2	7.10049
C14orf169	6.99002
TNFRSF10B	6.87491
HNRNPA2B1	7.97801
MYCBP2	8.19228
PPP2R5D	6.92824
EBAG9	6.47942
TRIM59	8.06909
IDS	7.9078
PPDPF	9.4395
ZNF593	7.03395
RHBDD3	6.54842
TANK	8.46621
TMUB2	6.51624
FIP1L1	8.41217
OGT	8.87894
ARPC5	8.59087
TMEM134	6.81059
NENF	6.7072
AP1G1	7.1875
CNN2	8.23376
GDI2	6.2235
C10orf76	7.43726
EIF1AX	8.45486
AASDHPPT	5.79823
RBX1	9.02998
ZFR	5.76603
CSNK1G2	7.35857
MTIF2	6.83769
PTRF	13.3509
BUD31	7.88835
HIST1H3B	11.3876
STX5	5.50298
ACAA1	7.70163
ZNF254	9.21036
SPSB3	8.53791
MSH6	7.02548
TBCE	7.06571
C19orf48	7.07358
UBQLN2	6.10766
RPS9	10.1475
NUP88	6.18229
BRIX1	6.88822
RPAP1	6.41086
POLE3	6.98586
CSDE1	9.08026
BRD7	7.64486
ENY2	8.1143
CD44	9.99942
PLP2	8.06681
CLPP	9.08615
FBXL15	7.67503
GPR183	10.0525
CISD2	6.71713
PRKRA	6.91644
RBPJ	9.00095
ELK4	7.12573
IFITM2	9.37325
CDC40	5.96215
ARF5	9.49014
UFD1L	9.65785
TIMM17A	10.2185
PHF19	6.87073
PITPNA	6.68808
BIN3	7.08583
STX12	5.55923
REXO2	7.73528
GPS1	6.55778
OSTC	7.29972
TIMM23	6.61262
PRELID1	9.04443
METTL5	7.25693
GANAB	7.0204
UBE2V1	8.70491
PSIP1	8.3059
DHX35	6.06103
REEP5	7.83228
GTF2I	9.16638
SETDB2	7.7418
SNRNP27	5.98033
NMI	7.05569
CORO1A	8.81618
FTH1	10.9061
CCNG1	6.40706
ANKRD13A	7.0076
TFRC	8.79284
B9D2	6.59927
NF2	8.65402
IL23A	8.61216
MYD88	6.37377
SKIV2L2	6.10869
SLC25A33	9.19148
ABCF1	6.03878
NACAP1	8.69285
C19orf70	6.98728
PHPT1	7.3383
COX6C	10.1346
SPOP	5.88969
CHD8	6.88449
YDJC	6.90706
SRRM1	7.10878
SNAPC2	6.61044
DCTN4	6.44696
LSM3	7.65145
RARRES3	9.04688
TMED10	7.43984
VSX1	12.0539
FAM162A	8.28158
FXR1	8.64073
ATP1B1	9.50223
TSPAN14	6.01183
POLR2J	8.099
C14orf93	5.57663
RSAD1	7.49739
GYPC	6.40846
REV3L	7.25782
DRG1	6.60722
LAPTM5	8.81148
FAM120A	5.74789
FAM20B	7.18394
CCT2	9.3076
GORASP2	7.68714
DPP8	8.45728
SNRPG	8.76901
MRPL51	8.19557
RTN4	9.26579
TAX1BP1	9.38959
RPRD2	6.14247
MGST3	8.61082
LZIC	7.02471
CDC123	7.15528
PSMD13	7.28289
UBE2O	5.92935
DNAJC9	7.81697
PFDN2	10.5857
SAT1	9.9581
MAPRE1	6.87204
GGCT	7.33721
HIST1H2BI	10.6441
AP2A2	6.02153
ANKRD12	6.83491
ROCK1	6.70793
UBR4	7.8684
HSPA14	7.56162
NT5C	7.88012
CCT8	8.04654
PELP1	7.06313
PPP6C	6.57418
ELF1	7.71512
KIF3A	9.12503
RBBP4	7.25779
SET	7.79617
ENSA	6.08379
ZNF444	7.39756
FOS	9.55071
SUSD3	8.68472
VPS35	6.66857
THUMPD1	5.59475
TATDN2	6.28522
EBPL	6.51148
FOXP4	11.7387
PDP1	8.96334
HNRNPA3	8.93166
TMEM205	7.50007
ACP1	6.57231
PTPN18	6.97874
SRP19	6.72257
RPL18A	10.8383
PSMB3	8.38284
MRPL20	8.29266
NSMCE1	9.45634
BBS5	11.3023
LTV1	7.45494
MDH1	9.20844
NCOR1	6.64067
GSTK1	10.1272
SMARCAD1	5.76003
MYH9	7.812
SYVN1	5.86414
CBWD5	7.7419
FGD3	8.11454
RTF1	6.04985
SSSCA1	6.8136
CYGB	12.0378
MTHFS	7.84152
SNX6	7.27783
PTTG1	8.65375
OVCA2	10.8476
TUSC2	7.53874
ADK	8.01346
ZFC3H1	6.84678
CD4	9.12942
MLLT6	6.11708
APOL6	7.41571
TRAF2	7.209
CRELD2	7.4251
NOB1	6.53019
DOCK11	7.78743
MEA1	7.24404
ZNF26	5.6022
HK1	7.00228
HSPA9	8.20393
HIGD1A	6.91879
COG8	6.39046
GMPR2	7.26591
IPO5	5.27811
FBXW7	8.3937
HN1	9.46564
DYNLL1	9.03477
GNPAT	6.32114
BIRC3	8.68962
BHLHE23	11.5999
TAF3	8.01665
WDR73	5.69658
IBTK	7.60563
NSF	6.64608
VKORC1	6.28902
GNA13	7.20225
MCEE	5.86532
PRKACB	9.6564
LUC7L	7.479
NDUFB3	8.37406
UROD	7.47561
PUM2	6.7309
HIGD2A	6.90971
DICER1	7.22854
ANXA2P1	7.40997
DR1	6.89966
DLST	7.16457
ING2	6.4937
AZIN1	7.20022
HCST	9.57728
SBDS	8.18961
ATIC	6.28351
PSMC5	6.40799
TFEB	7.73972
DHRS12	6.38471
SERINC1	7.57606
EDEM2	5.71245
PLRG1	5.71435
FIS1	7.43967
SH3KBP1	8.90438
ANXA1	9.78798
HIST1H2AK	11.5928
MRPL48	7.34536
RNF138	7.20567
PJA1	7.33864
ATP5G1	7.40651
CHST7	7.62449
UPRT	5.57364
TAGAP	8.56793
STXBP3	7.59847
FAM120AOS	6.29283
ORMDL2	8.89857
TRIP4	6.16311
TSSC1	7.37835
GNL3	7.8049
NDUFA3	8.4907
EPC1	9.1141
C7orf26	6.76926
TUBA1A	7.41249
FDFT1	7.56442
NAB1	9.48741
ATP10A	9.89154
HSPH1	8.18463
BATF	9.73283
C16orf87	7.31294
ARRB2	8.45842
PSMG1	7.86298
ELOVL5	6.36702
GSK3B	5.86265
ZNF12	6.10608
ZNF493	6.70098
HIST1H2BH	8.55567
METAP1	6.45014
TOB1	8.60319
RSL24D1	7.91584
YIPF3	6.49325
RAB21	6.84486
PIH1D1	8.98627
SBF1	7.70472
TMEM199	5.7758
ITFG1	6.09454
C8orf76	5.70452
GBP6	10.4524
ECD	6.459
2022-09-02	6.56502
PSMG2	6.08295
PTEN	5.66791
TRPT1	6.80382
TESK1	7.06279
DPY30	7.63491
GOLPH3	6.51946
TDP1	6.04087
ADD3	8.62592
MTA2	5.87872
RPUSD1	7.06455
PJA2	6.07916
S100A6	11.2644
RBM8A	11.8022
TMUB1	9.15371
RRN3	5.49846
HIST1H3D	10.2477
PCNT	6.09145
DNAJC3	7.74435
ZFAND1	6.78704
UFC1	7.28753
TTC39C	7.84726
DNAJC2	11.3143
ATP6V1A	6.72948
SNX1	6.34607
RDH14	5.85838
MRPS35	7.6241
LGALS1	10.6414
SIGIRR	9.14929
MAP1LC3B	6.12055
MRPS16	10.7722
HADHA	6.55635
LSM5	8.06702
CST7	7.58282
ZNF580	7.02246
CYBA	7.6624
FNDC3A	6.5496
FAM134C	6.43607
SARS	8.51908
NDUFB11	8.39853
CTBS	6.55251
NKRF	5.98073
NUP98	7.46768
PREX1	9.00561
UBL3	7.1583
TMEM14C	7.67481
USP34	6.00956
CELSR1	10.4326
PPP1R15A	7.86666
ZNF664	7.2186
SUCLG1	6.11743
ZNF257	9.56617
CASP3	7.95404
UCHL3	6.99182
THRAP3	8.26078
ZBED5	7.32038
RGL4	8.11954
TLE4	6.20585
POLR2C	6.2912
ORMDL1	7.95466
VPS29	6.52146
GTF2F2	6.05689
ATG3	6.71473
SSRP1	8.94759
MAML1	10.8631
PTP4A1	8.15782
AIFM1	7.9635
TM2D1	6.75645
MRPL39	7.06314
STX10	5.82664
DOCK8	7.00137
WBP11	7.2061
DUSP12	7.41425
PTGER4	10.1608
TAF1D	8.16837
PARP8	8.93547
NDUFB6	7.48002
GTF2B	7.8502
ENO1	7.63411
JAK3	10.9185
ANXA5	8.28654
PRC1	6.81801
TALDO1	8.05493
PANK2	6.57904
FAM126B	6.67485
TEX10	6.25292
IQSEC1	8.02979
SEC11A	8.80122
NUDCD2	7.62162
SNX2	8.08754
BCL11B	8.03219
HIVEP2	8.27081
FNBP1	6.59178
HIST1H2BB	9.74095
DYRK2	7.22645
YWHAG	6.62961
HAUS1	7.68819
UQCRC1	6.74959
ANXA6	8.52636
TAF1C	7.90064
INO80E	7.74522
PDCD5	8.66077
HSPB11	8.00453
ADSL	6.6131
PFDN4	8.5729
ARFGAP1	7.05805
TIMM10	6.47878
UBE2G2	8.67102
CCDC53	6.54378
PACS1	5.69083
HIST1H2AJ	11.5525
DEGS1	6.27035
GNL3L	6.88776
NUDT5	8.83813
SYNE2	8.55718
EVX1	11.1043
OXSM	6.30312
TRIM28	6.49786
ZNF207	6.70862
IP6K1	10.4676
CASP7	7.74027
EVI2A	8.28651
TMCO1	6.32214
ACBD7	8.8118
DNAJC10	6.46193
TIAM1	9.85917
IFI27L2	8.53061
DDX6	7.48124
KLHL21	6.96472
PQBP1	7.33825
ATG4A	6.2246
ZNF446	6.58132
HPRT1	7.5358
GTF3C3	5.93423
CASP1	8.2576
XPO1	6.2182
OXSR1	6.82157
CDC7	5.76866
NFKBIL1	12.578
BCL7B	6.22198
LRRC47	5.75166
SENP5	6.52733
PCMT1	5.71091
2022-09-06	7.37123
CCND3	6.83865
ARMC8	7.5531
ERLEC1	5.90104
SLFN5	10.0805
RPAIN	6.73471
TAOK1	6.80432
CFL1	7.67312
IRF7	8.36896
MCRS1	5.51577
ITGAL	6.08936
VPS13C	6.89221
SP110	6.71206
HAUS6	8.13818
GFM1	6.17772
ZNF511	5.94273
LEMD3	5.94517
RAB4A	5.94325
CNDP2	6.21446
RAB2A	8.00165
NHP2	8.86879
TMEM106C	7.37651
RAB1A	7.85365
SNRPE	10.0897
UCHL5	6.97402
PLCD1	7.19274
RAVER1	7.75841
CYP2R1	7.61038
ARL6IP5	8.15865
ACLY	5.10059
PIK3CD	6.19374
NBAS	6.03803
BCL7C	5.43112
GUK1	8.23699
KBTBD4	6.24244
CEP63	5.89931
EMP3	8.55489
TMEM138	5.55728
TSC1	6.1171
ASCC3	7.64948
APOL2	8.44043
VPS26A	5.85552
ARL6IP6	7.00075
PABPC1	11.0456
PDHA1	7.17118
AGPAT3	6.90897
C4orf3	8.44522
PGLS	7.90116
TXN2	7.94076
RAD51C	7.2786
CAMK4	8.29161
CCDC9	11.8682
IRF9	6.21837
GRHPR	6.71161
RAE1	8.69269
ACTL6A	6.23537
KIAA1468	5.68184
CDH22	10.4869
ATAD3A	7.87253
GARS	5.11819
CD79A	8.14941
IQGAP2	7.49049
PA2G4	7.26031
NUDT2	6.09026
CLEC2D	7.57311
HIST1H2BD	8.11009
SNURF	8.14735
SIN3A	5.54473
LPIN1	6.21188
USP47	6.0983
PLEKHA2	9.95683
ARID4B	6.66155
RAB24	7.11931
CTDSP2	8.00987
MAGEH1	8.51206
IKBKB	6.48156
NMB	9.74509
ALG13	7.35761
MT3	10.3818
TRAPPC6A	6.52305
SH3GL1	6.59783
TAF10	8.36429
RBL2	6.36907
USP33	8.83722
ATP5C1	6.84206
LAP3	7.22861
TBL1XR1	6.88067
RABEPK	5.9166
FDXR	10.115
LGALS3	9.24441
HSF2	6.05609
CPEB4	6.23268
HSPA5	7.15998
MRPL15	6.82019
SIAH2	8.41369
NUDT22	7.10713
ZNF587	8.03904
AKAP13	7.97446
DDX10	6.08861
DDX51	6.33676
PCSK1N	9.15451
COMMD4	8.43772
EPHX3	7.94937
POLR1D	6.66609
FRYL	8.07156
ITPA	7.47616
TMEM167A	6.08561
MPHOSPH8	5.83985
FBXO34	6.67162
CYLD	7.69728
CALY	12.1233
HMBS	6.47793
GOPC	5.99419
VPS72	6.29685
ATG4B	7.01668
SEC23A	7.87895
CD27	9.09879
TMEM181	6.76407
C20orf141	11.6149
OSBPL3	7.5188
SLC9A6	8.16934
CRLS1	6.59799
HGSNAT	8.39712
RBM28	6.39101
WSB1	7.7407
CCNH	8.32565
C20orf144	6.97626
GTF2A2	7.46169
USP10	5.15725
LRRC59	8.17071
PCID2	7.01671
LYPLA1	7.3759
ALKBH7	7.19665
ARNTL	7.5162
ACTR2	7.25678
DDX20	7.48618
HUWE1	6.09785
SUMO3	5.8065
DNMT1	5.89204
IFI27L1	9.23331
CDC16	7.31749
YEATS4	6.01683
MTMR4	7.07892
IL32	8.91221
RFC1	6.83702
RNF125	8.36613
ENTPD6	6.94913
TRERF1	9.31662
STOML1	5.85019
NCK1	6.92553
ECHDC1	6.90156
NDUFV3	7.25709
IQGAP1	9.12095
PARL	7.18715
LPXN	5.95925
PSMC1	8.15222
TRAPPC2L	7.55277
ANKRD13D	9.64813
LRPPRC	5.47426
SMG1	7.76018
PRAF2	6.79901
BAK1	6.67496
AHR	7.30517
C9orf142	6.94939
PRDX4	7.00789
PDCD10	7.39962
USP22	7.60537
PCGF5	6.50238
TMEM120A	6.6505
CCDC88B	8.99947
C16orf72	6.06652
MEMO1	5.89168
HIST1H3G	10.8142
PREB	5.93963
SAP130	6.45996
RASGRP1	8.00907
HIST1H2AM	9.6145
MRPL49	6.66938
SCAMP3	8.79225
PHKA2	5.90181
AP2M1	8.72711
DTYMK	8.93683
CRBN	7.66387
PHAX	8.14215
GADD45GIP1	9.56061
RBMXL1	7.18837
AGTPBP1	6.47227
CCDC107	7.54512
TMX2	5.74761
KLF6	9.65911
MLLT10	6.02436
NDUFC2	9.03068
SMARCD1	6.57478
OXCT1	6.71983
ZDHHC4	9.77973
KRT8	7.9211
RER1	7.35523
COX11	7.31623
LIN37	5.99778
DAPK3	7.52906
ANXA2	8.42248
HIST1H4K	8.26551
PSMA1	8.19328
HIST1H2AD	11.0575
STRN4	6.51833
TMEM141	7.27652
PTPN1	6.77172
INTS12	5.76242
MRPS10	5.98888
MGAT2	6.16837
IQSEC2	9.22281
TINF2	7.61566
NCOA6	6.44241
MRPL4	8.46435
EXOSC6	5.74311
CCDC85B	8.64258
GPR68	7.88829
SEPHS1	6.13906
NAPG	7.05766
GALK2	6.9888
RB1	6.744
PARN	5.45709
SLC16A6	6.42373
SLC38A2	7.9735
OTUB1	7.51564
EZH1	6.55143
MBD1	5.0462
GCSH	7.85398
HIST1H4D	9.84268
PIGG	5.67877
PSMA4	7.681
SERF1B	7.40193
ELF4	6.81493
STRAP	8.63164
FAM98C	7.06863
RNF135	6.72445
MAP3K4	6.50105
NDUFB1	11.0936
STRA13	7.51072
JMJD7-PLA2G4B	7.69038
OSGEP	5.85488
OPA3	5.69027
KIAA1033	7.61225
PYY2	10.7006
PHF2	6.46687
RBM4	8.44519
SERGEF	6.48023
YIPF1	6.54246
DCXR	6.46471
RNF6	8.57727
MPPE1	6.31991
AEBP2	6.45671
PHC3	8.88774
TRIP11	6.35452
CD82	7.63289
TIA1	5.43981
TNIK	6.62097
ZFYVE19	6.14486
ZFAND2A	6.74683
TFIP11	7.95101
VPS26B	6.08411
SSNA1	6.43938
TOPORS	6.26684
GPATCH4	7.18226
TMEM109	6.54418
UBE4B	5.81856
HIST1H4B	11.2793
POLG2	6.98881
SCP2	7.22751
PSMB2	6.22031
ELOF1	5.82208
NLRC5	6.20777
LTBP4	9.16563
PPP2R2D	6.11312
TIGIT	8.49223
SMC6	6.57758
CD99L2	6.74885
PRCP	7.10767
SNAPIN	6.33541
PKIA	7.13019
MAN1A2	6.84642
SLC25A25	7.42571
PPID	6.9187
CYB5R1	5.38754
QARS	8.56017
GNAI3	6.11933
HIF3A	10.6491
MORF4L2	6.11275
SSBP4	7.81087
GCC2	7.83878
SLC25A17	5.29771
DEK	6.85214
C1orf27	8.4474
PHF5A	5.87118
MFN1	7.49436
CCDC6	6.98236
NOL11	6.53793
DSCR3	5.11308
HIST2H2AB	10.6461
CASP5	8.22386
FUNDC2	6.37949
NKX1-2	10.1227
ARPP19	6.61787
AKAP9	9.62036
NFYC	5.21659
CTSC	5.36811
DRAM2	5.93976
MTMR1	7.36441
NDUFA5	10.9271
MYADM	7.53535
DLG3	8.86763
ZNF85	9.92418
2022-03-09	7.73721
TWISTNB	6.40495
MRPS27	5.70882
DLG1	8.88439
CCDC94	8.75471
ZNF195	6.08338
SMYD2	7.36506
PPP3CB	6.73171
CUL5	6.25358
PPIL2	6.64734
CD320	6.68866
DAAM1	6.10011
URM1	7.30895
DNLZ	7.0749
SPATA13	6.94813
MBP	6.53703
STAT6	7.90202
BID	7.33985
MRPS28	6.98066
DYNC1LI1	5.36521
XRN1	6.17866
MITD1	7.09704
CLASP2	6.23674
IDH2	6.22931
PEPD	6.42769
NDUFB2	10.3838
KRBA1	6.90407
HLA-DPA1	8.7693
PDE4B	8.71395
CNP	9.74202
ADIPOR2	5.22228
TPK1	7.32628
PAPD4	5.67405
RWDD3	7.42231
CHCHD1	7.62594
WDR18	6.91477
PIAS3	6.40096
PCNA	8.43798
HAGH	6.91832
TSR2	6.67124
TRIM37	6.21845
ZNF205	9.6351
TMED5	6.23126
SPAG9	5.33503
TOMM20L	9.31289
SFPQ	8.78307
DNASE1L1	6.2083
FAM46C	8.92011
DCTN6	7.87951
FAM177A1	7.03169
CD55	6.43132
CDK2AP2	9.30659
TRAF6	5.44931
SRP54	5.6491
DGUOK	7.00667
ZMIZ2	7.50597
GALNT7	8.16482
VPS13B	7.28167
DGKA	7.73061
TWF1	8.71588
TRAT1	8.51031
ERGIC2	5.98613
SLC20A2	5.36131
ABCA9	12.3004
NSMCE2	5.99623
TMED2	8.10765
TSPYL1	7.48305
RNF5	7.20678
SPIN2B	6.88193
MICB	5.99513
NMRAL1	6.57768
SPAG7	5.92327
KPNA4	6.72854
AMMECR1L	5.85056
MPG	8.96467
ZFYVE1	5.65069
RNPC3	7.15412
FAM13B	6.07907
MBIP	6.19766
RASA3	8.99499
ARMCX5	6.04546
ATG5	6.92918
CEBPD	9.62292
CASC4	6.39909
GMNN	7.59157
IFRD1	8.67452
TGOLN2	7.37848
ZDHHC17	5.63842
ATP5S	5.28943
SACM1L	6.34115
MAP4K5	6.05229
RBM45	6.75446
EXOC6	7.52555
RPRD1B	8.87261
WDR24	5.5762
VTI1A	7.83371
INTS4	6.09159
MRPL30	7.48568
SUMO1	7.63546
COX6B2	10.7818
RBMS1	7.64172
JKAMP	5.32379
KARS	7.82864
CBX1	5.84894
SPINK7	8.49116
IMPDH2	6.05116
ERGIC1	5.55147
PRMT7	6.83008
SASH3	6.02977
JTB	8.17664
MRPL33	7.83525
ATP11B	5.56304
RPF1	8.00664
STK11	7.12738
NOMO1	7.38239
SMARCA2	6.21464
ASNA1	8.11464
USP42	8.29534
HIST1H4I	9.64571
PPP1R9B	9.05425
CCDC86	8.26542
NDUFS4	7.50373
GATA3	7.78924
GSTO1	7.0907
TBC1D23	6.37807
BBS4	5.64879
PIGA	7.85672
NDST2	5.5366
CD164	7.56428
CCDC82	8.44518
ADCY7	6.22065
CLK4	5.27169
TMEM50B	5.92452
SLMAP	5.74856
PIM2	7.34176
EEF1E1	7.56889
CEBPZ	7.03409
FOSB	9.16877
CPSF3L	8.07488
DGKZ	9.95367
SLC37A3	6.86413
TOM1	8.75063
MED13	9.25158
MT1H	10.3794
ZNF714	10.6665
COG2	6.41552
CD69	10.8975
PKD1	9.14155
CITED2	7.89076
GOLGA5	5.47899
DPH3	6.83076
DHRS7	6.45702
LRRC37A2	8.76106
AIMP2	6.03731
CKAP5	5.45048
PINX1	5.50187
DYNC1I2	5.99311
WDR48	7.23964
IL2RA	8.36753
RGS10	9.98545
MYO1F	8.25557
TEP1	8.51175
PRKAB2	5.62088
CACYBP	6.90752
EVPL	8.02488
MAP3K11	7.15939
SUPT7L	8.44608
DPM3	7.26289
MRPL13	8.12335
KIF3B	6.1576
NARF	6.99607
BRWD1	7.10652
SRP9	6.5092
DEDD2	6.87914
ARSA	8.69591
CYP51A1	6.59031
TBRG4	6.36742
EIF1AD	7.51982
DYNLL2	8.22413
CPSF6	6.89302
MTIF3	7.17955
HCFC2	5.89
NEU1	6.79743
EXOC7	7.03309
OR2H1	8.32013
ARL4C	9.80218
MST1	5.88452
UBA2	7.88555
PEX19	5.98424
DYNLRB1	6.5101
STX8	7.05599
TMEM161B	7.89138
ZNF721	6.05816
RORA	10.2947
FOXB1	10.3538
NOLC1	7.12882
DUS3L	7.08408
ACSL5	8.96227
SRPRB	6.33003
MVK	7.6242
SENP2	5.23663
POLR2J4	6.63459
HBP1	6.36027
ZNF275	5.82707
CHORDC1	7.13014
C1D	8.65676
UBE2G1	5.25738
IMPA1	6.39617
PFKL	7.95626
FBXO42	7.53961
SERINC3	6.68728
AGA	6.59626
RP9	5.69661
ARMC6	5.6774
MTDH	7.62908
C19orf24	8.34696
SIRT3	7.54826
PCBP2	6.97543
ANP32E	9.01275
ARL1	5.94744
REXO1	9.20304
HSPBP1	7.78111
VPS13A	7.14793
RFC5	6.48464
LRRC8C	7.74843
NPLOC4	7.70718
LIME1	6.57243
TMBIM4	7.40626
PIP4K2A	7.11462
CTDSP1	8.42765
RCL1	7.44019
RFX7	7.2063
ACAP3	11.1376
SAR1B	5.65245
ATAD1	7.02734
KLHL6	5.89856
CHMP2B	5.40572
NINJ1	7.705
IKZF1	8.9866
TMEM128	5.82656
NSMCE4A	6.22615
ADAT2	10.4913
PRKRIP1	6.55612
MPI	7.24571
C18orf25	6.56264
AGL	6.90787
EIF1B	6.72333
ABTB1	7.37884
KIN	7.25602
NIP7	7.23213
KRTAP1-3	10.0854
LMF2	8.23414
PTPN23	5.60342
SLC22A18	6.22029
HIST1H2AE	7.85448
RECQL4	8.97509
PPP2R1A	5.14814
AP2S1	8.41763
CASP8AP2	7.35842
NANS	7.47506
PSD4	7.24063
YPEL3	5.36529
GNG5	7.11243
STYX	8.07038
UTF1	9.16978
NOC4L	6.78455
PARP12	6.82156
ZC3HC1	5.00234
KIF1C	8.70032
C21orf59	8.80123
STARD3	8.13521
ARHGDIA	6.41414
MAL	10.4875
GIMAP2	7.62331
STIM1	5.30826
TNRC6A	6.56171
EIF2B2	5.84827
MDP1	6.84204
SHARPIN	7.14457
ARF3	6.6871
SNX13	5.70574
COG1	7.00896
KIAA1143	8.66381
RIOK3	7.70405
NLRC3	9.99758
TELO2	7.64649
VARS	6.4181
ZMYM4	5.21061
UBE2NL	8.48591
MRPS18C	7.47356
HLA-DRB3	7.68974
CCNC	5.67493
FAF2	5.15073
CANX	5.47673
EPC2	7.03593
GPSM1	8.84003
HCFC1R1	5.93981
PRPF4B	6.80297
FAM192A	5.61697
EPHA4	8.18339
MON1B	8.27042
SNX17	7.09601
PPP1R15B	9.51651
MRPS33	7.48401
COPZ1	7.19067
PDK1	6.10599
GTPBP2	5.17761
IDE	5.95237
ALDH9A1	5.11461
TXNDC12	5.56962
[truncated: 3,328 more rows]

## Sheet: ATLL_chronic
DEGs	logFC
RPL41	13.7597
RPS27	13.9127
RPL38	13.0052
RPS25	12.8767
RPL32	13.913
RPL19	12.9456
RPS20	13.1188
RPS7	13.1624
RPL35A	12.8226
RPS2	12.7582
RPS21	13.3967
RPS18	12.6959
RPLP2	13.3803
RPL23A	12.8571
FAU	12.1381
RPL23	12.4094
RPL7A	12.7793
RPL26	12.1448
RPL12	11.9858
RPL8	12.5501
RPS28	12.9186
RPS29	12.8797
RPS11	12.6933
RPL13A	12.5464
RPS15	12.8636
RPL34	12.7456
RPL13	14.5056
RPL37A	13.1003
RPL31	12.5531
RPL11	12.662
RPL37	12.6054
RPL14	12.5446
RPS19	12.2525
RPL21	11.7423
RPL30	11.8776
RPL36AL	11.6402
RPL39	11.6882
RPS17	12.6807
RPS15A	11.9117
RPS13	12.244
RPS16	12.43
RPLP1	13.338
RPL18	11.8518
TPT1	12.0991
RPS10	11.601
RPS3A	11.6547
RPL3	12.8175
RPL35	11.7708
LBX1	15.7156
RPS27A	11.7504
UBA52	11.7982
RPL9	12.0755
RPL24	11.493
RPS12	11.8669
RPS24	12.1764
RPL36	11.9308
RPL10A	12.3466
FUT6	14.3848
EIF3H	10.6353
RPL5	11.2562
RPL6	12.1511
RPS6	13.0974
ARHGDIB	11.5148
RPL17	11.0978
EEF1G	11.7453
ATF4	11.6791
RPL29	11.8701
ATP5G2	11.0368
NACA	10.5833
RPL27	12.1277
RPL10L	12.3872
ATP5L	11.2504
RPS4X	12.4422
MYO1C	14.0678
RPL4	11.2324
TYMP	12.665
EEF1B2	11.6483
RPL7	11.0814
EEF1A1	11.2729
HINT1	10.913
RPL10	15.7686
NACA2	13.9202
COX7C	10.3278
PTMA	11.1622
RPL36A	14.7167
UBC	13.0269
LCE1D	16.1073
PPIAL4A	9.78154
XRCC6	10.3404
RPL18A	11.0186
ADAMTS7	14.7203
EDF1	9.37092
TOMM7	11.1311
VPS28	9.7337
RPL15	10.7224
PQLC2	16.6526
UBL5	9.43288
CD52	12.3327
YWHAZ	8.45415
ZNF525	11.3146
SNHG5	11.1183
UBXN1	10.1291
RPL23AP7	10.9076
UQCRB	9.06967
USMG5	10.4901
RPS5	11.6972
EIF3E	9.50425
COX7A2	9.70334
CUTA	10.2737
COX6C	8.89909
SKP1	9.07384
PFDN5	10.1799
SUPT4H1	8.25802
RPL22	9.06876
PRR13	9.16215
TMSB10	10.238
CYP2W1	16.2855
EIF4H	9.01423
MRPL55	8.44022
LCP1	9.59724
TSC22D3	11.3084
DIABLO	11.3265
COX6A1	10.0451
TMEM59	7.79828
LEF1	9.71819
HSCB	12.1763
UXT	9.9095
APRT	9.59029
ANAPC5	8.8358
ARHGAP1	8.34871
COX8A	9.44998
NDUFB4	11.5549
CDC42SE2	9.43574
SLC16A12	11.5394
BCLAF1	8.91257
NOL7	8.76264
CDC42	9.27745
COMMD6	9.28971
HGS	8.80823
PEBP1	8.70404
EIF3C	11.7226
IL10RA	9.56824
C12orf57	10.072
SSR4	8.92088
FASTK	9.05426
EXOSC8	7.40184
MBNL1	9.67753
UQCRQ	9.08094
RPS9	10.1726
COX6B1	8.97843
MRPS21	8.45151
ICAM2	9.8364
AES	10.0772
SMARCA4	8.11023
EIF4A2	9.51838
CD3D	10.1876
PTMS	11.075
NDUFA4	9.43331
ZNF526	11.7249
XRCC3	11.8741
POLR2I	7.09089
ELP2	8.6853
CARS2	9.49087
ATP5I	9.57306
GPR155	14.3334
DRAP1	8.0365
SIGIRR	9.42645
HNRNPH1	10.4936
PFDN1	6.96731
KLF13	9.12327
FXR1	7.68005
FNTA	7.55352
AHNAK	9.38449
DNM1	13.8904
PSMB7	8.02737
CRIP1	11.3509
BCAP31	8.78952
NECAP2	7.97336
ATP5J	8.13693
ZC3HAV1	8.30257
NDUFB2	8.95121
SLC35E4	14.9837
NDUFS8	7.41796
FAM102A	9.8751
MVP	9.8304
HIST1H2BL	11.1804
TNFAIP3	10.2535
RAD21	7.84735
NPM1	11.8077
WWP1	7.47165
PRKCH	8.64453
SFTA1P	13.9393
EHD1	8.72205
ATP5F1	7.62522
SLC2A4RG	9.66698
BRD2	10.015
COX17	8.14158
MRPL34	7.83785
HECTD1	7.60756
AS3MT	14.7383
YPEL5	9.23618
CNOT2	7.19282
NDUFA1	8.81962
MAP4	12.6608
PDCD6	7.89162
DTD1	7.36119
SYMPK	9.03321
BBX	7.46381
FAM104A	7.17903
NEDD8	9.41533
ZNF746	8.39207
BANP	7.7112
ZFP36L1	9.45375
SNRPG	7.72294
HAX1	8.23434
SIVA1	8.15044
DDT	7.59918
HCST	9.55054
IFITM3	10.0797
MAPK1IP1L	7.8573
UBE2K	9.39371
CALR	10.0442
B2M	11.9143
JMJD7-PLA2G4B	8.25587
NDUFA13	8.43804
FBL	10.4955
MARK3	8.25406
CD4	9.60675
PPP6C	6.15348
DDX3X	8.19892
EIF3L	8.38254
C7orf26	6.69398
POLR2J	7.60982
ENY2	7.19837
G3BP2	7.84268
RPL29P2	10.4073
CCL24	11.4934
SFI1	9.6469
PTRF	13.4118
RPL32P3	11.2834
MEI1	9.94648
SH3BGRL	7.96866
SUSD3	8.62191
PPP1R14B	8.02058
FAM21C	8.88325
FIS1	6.95324
PTPN1	6.693
VCP	8.75337
TRADD	9.67516
MRPL23	6.65415
HNRNPR	6.34925
RPS27L	9.4907
RNPEPL1	10.0715
TXNIP	10.3672
PTDSS1	8.47845
GNAI2	9.866
ADAR	8.27826
DUS1L	7.7521
CD37	7.42026
PRDX5	7.75985
FKBP2	10.3625
KRTCAP2	8.76738
SCNM1	8.26228
XRCC5	6.44078
R3HDM2	7.39458
PSMD2	7.69855
NDUFB10	7.99345
MRPL54	7.74564
POLR2L	9.67432
S1PR4	10.2804
RPP21	8.23011
N4BP2L2	7.77645
PIN1	7.47605
RABAC1	9.4575
ACAA1	7.18495
RAP1A	8.67413
PTGER4	9.32545
CD3G	9.17775
NDUFA11	7.7817
2022-09-15	7.45538
LAPTM5	8.30961
RGS4	14.2905
VAMP8	9.62654
DARS	7.37792
SNHG8	12.9106
PSMB10	9.42971
LAT	10.4837
HIST1H4C	10.7018
ARF5	8.71987
HIST1H2AH	11.0596
MIER1	8.18984
CNBP	7.4317
TSSC4	7.9431
EIF1AX	8.16034
PPP1R12C	8.9479
GTF2A2	6.55534
GNB1	6.78807
POLD4	8.70056
RBM8A	11.047
NCOR1	6.42873
GABARAP	8.15741
TPI1	7.9055
DSTN	8.35777
SNRPB	7.28252
ATP6V0E1	7.27801
FOXP4	11.6368
RBX1	7.98321
FBXO9	8.60251
CD69	9.94004
MED19	6.969
MSN	8.38012
MT1A	8.99319
PSIP1	7.9502
UCP3	11.2774
DNAJB14	8.1711
PRELID1	9.35682
MYCBP2	7.91644
PSMB3	7.40299
IP6K1	10.2806
PSMD8	7.79727
RARS2	7.60571
SDHAF1	6.72035
NDUFS1	7.64868
PPP1R14A	10.0734
DUSP1	9.51349
CHD8	6.95489
SURF1	8.59021
CAPNS1	7.81128
TSEN54	8.7445
MOGS	8.79935
VSX1	11.5955
EVL	9.83177
MRPL20	7.49848
FTH1	11.3779
SCARF2	10.4327
RARRES3	9.08741
GAS5	13.3241
ASCC3	7.41331
ZNF207	6.19936
USP15	8.26145
NDFIP1	6.82825
FBXW11	7.41465
CD47	7.89166
KLF6	9.94512
ANKRD42	12.5159
NAP1L1	8.07687
YDJC	6.96618
ZFP36	10.6053
HIST1H1E	10.86
NF2	8.38154
MRPS35	6.69362
HP1BP3	8.39492
TNRC6B	7.61312
ZNF713	9.65392
LGALS3	8.95745
SSBP4	7.89291
FOXN2	7.70351
SH3BGRL3	8.64284
PSMG1	6.80061
ROMO1	7.95903
VPS13C	6.43304
C10orf76	7.37109
EIF4B	6.84339
CSNK2B	7.3997
BRWD1	6.59646
MRPS16	10.8101
FLNA	8.33712
TMUB1	8.35046
HIST2H2AC	8.23254
HRASLS5	10.1956
STK4	7.67182
ASMTL	6.32127
ANXA1	9.84077
TINAGL1	13.542
ELF1	7.26727
BTG2	9.14793
POLRMT	6.95663
RTN4	8.81507
PYGB	6.63766
SRGN	9.08028
HIST1H3D	9.63345
IFITM2	9.0939
GOLGA6L9	10.539
ATP5J2	7.48348
IFITM4P	10.7825
ATP10A	9.02089
ZNF644	8.01471
NCAPH2	9.13123
HIST1H2BI	9.98707
ZNF664	6.65065
PNRC1	10.1736
NDUFB11	8.50016
FYB	9.01565
TMX2	5.56825
UBR4	7.80206
DUSP15	9.95826
PUM2	6.51526
GOLPH3	5.93479
COG2	6.20154
MUTYH	7.713
ADD3	8.35533
ZNF195	5.88539
POLR1D	6.21978
FGD3	8.41857
TMEM160	6.71457
SH3KBP1	8.755
EMP3	8.56182
SHMT2	7.73806
CHCHD1	6.41118
TMED10	7.26653
GTF2I	9.01069
HIST1H2BB	9.17744
EVI2A	7.40326
EPC1	8.58556
C9orf142	7.02897
BCL11B	8.15036
DPY30	6.84334
DDX6	7.06054
SSSCA1	6.86761
GANAB	6.80894
PARL	6.57507
GPX4	7.2586
DPP8	7.85243
SMG1	7.24265
HIST1H2BH	8.02269
C19orf70	6.88626
TRPV2	8.67757
CNN2	8.42531
PEX14	7.32006
EIF4EBP2	7.56814
IMPDH1	9.24892
HMOX2	9.91204
CNPY2	8.08011
PTPRCAP	8.09898
EVX1	11.5082
SLFN5	9.7729
STXBP3	6.62587
CYGB	11.8363
HCFC1R1	6.37992
UBE2V1	8.70618
NDUFA3	8.4239
CELSR1	10.0803
RHOH	11.0781
CNDP2	6.27921
UFD1L	9.01726
TAGAP	8.24015
ARHGAP25	9.07919
RABL2A	7.57881
RAE1	8.06031
REEP5	7.11126
CSTB	7.82965
GPSM3	7.80222
DOCK8	6.71125
PEPD	6.44454
HIST1H3B	11.0077
IQSEC1	7.84706
PUSL1	6.75982
GLG1	8.06372
NDUFA5	9.58298
PRKACB	8.7885
ZNF444	7.63384
RPUSD1	7.13056
RAB21	6.68088
SYNE2	8.57222
GNL3L	7.00585
PELP1	7.37116
PYY2	10.7953
MTA2	6.11427
PA2G4	7.08454
ZNF101	7.7249
SEC61G	6.73122
SLC9A3R1	8.14039
SET	7.42469
PIH1D1	8.05095
RNASEK	8.77667
HIST1H2AK	11.0931
HSPA5	7.23637
MRPL49	6.78278
DDX51	6.49558
SH3GL1	6.9411
NDUFB3	7.33731
RAB2A	7.31075
DOCK11	7.09181
REXO1	9.32055
THRAP3	8.11418
NT5C	7.6333
SORBS3	10.6788
RASSF1	8.6062
KLF12	7.88887
MLLT6	6.45962
PQBP1	7.24709
NHP2	8.47296
AZIN1	6.83837
SERTAD1	8.59795
ALG13	6.90989
MEA1	6.97941
OVCA2	10.5259
YIPF3	6.52956
NFKBIL1	12.2578
IKZF1	8.95565
FAM20B	6.47443
TESK1	7.36723
DNAJB9	8.2663
ZNF257	9.18562
HNRNPA2B1	7.5267
PRKRIP1	6.04854
TPP1	8.97929
UBE2G2	8.35851
MRPS31	6.76015
INO80E	7.78678
ZNF587	8.21946
SERINC1	7.11198
C4orf3	7.62265
SBF1	7.30352
IFITM1	10.4218
SCAMP3	8.71991
RPF1	7.1054
HSPB11	6.9946
CALY	11.8859
HIST1H2AJ	10.8749
TRIM28	6.70243
LGALS1	9.83298
STRN4	6.79045
PKD1	9.31886
AP2M1	8.4634
COX7B	7.84247
MTMR4	6.66318
ANKRD13D	9.30694
TSR2	6.65911
MTHFS	7.46007
NACAP1	8.25529
FOS	10.2588
HIST1H2BD	7.4804
KRT8	8.27657
ATAD3A	8.06329
NDUFV3	6.98037
ATP5D	7.19593
XBP1	8.72975
TSPO	8.51725
PRKCZ	8.16176
SARS	7.93919
KCNH3	9.21194
MGST3	7.76709
PGLS	7.84356
ENTPD6	7.09486
USP33	8.09397
C21orf59	8.59549
IDH3G	6.50228
DAD1	7.91137
RASA3	8.78796
C20orf141	11.3001
GCC2	7.56759
HIF3A	10.7698
UBE2NL	7.85434
CCDC94	8.73459
RASGRP1	7.78545
LEPR	10.3458
TOMM20	7.91716
COMMD4	7.3898
ARL1	5.3755
GSK3B	6.02062
HIGD2A	7.01808
ORMDL2	8.40821
ALKBH7	7.26633
NOMO1	7.0791
MRPL4	8.18335
LUC7L	7.47991
GBP6	10.5066
MDP1	5.96795
MVK	7.77018
IL7R	9.60773
RBM4	7.89621
DGUOK	6.22757
OLA1	8.70269
PRAF2	6.93311
MTMR1	7.36537
HIVEP2	8.19793
TFIP11	7.50614
NENF	6.61952
DYNLL1	7.83488
KARS	7.18435
CD164	6.85169
FAM13B	5.97261
FAM98C	6.98164
TRAPPC2L	6.95717
TNRC6C	6.8344
NDUFS4	6.56242
SETDB2	7.45883
HOXA10	10.537
IL32	8.94711
CFL1	7.91711
SLC37A3	6.39437
INPP4B	6.63043
TIAM1	8.92329
UFC1	6.54392
MRPS10	5.9885
FHL1	8.9454
U2AF2	8.87149
DGKZ	9.97172
HADHA	6.24182
IKBKB	6.1522
ATG4B	6.80648
PLEKHA2	9.28532
SMYD2	6.71731
TFEB	7.69281
RNASEH2B	6.75675
ZNF446	6.57661
CITED2	7.86112
RNF125	7.7425
ZNF254	8.94862
SIN3B	8.09727
LTBP4	9.17093
APOL2	8.41704
OTUB1	7.20912
SIAH2	7.4088
SIN3A	5.77713
FOSB	9.29758
ITM2A	8.9319
ZBTB2	5.65739
CCDC107	7.57393
IQGAP2	7.51637
ITM2B	7.98304
CDH22	10.6778
MRPL33	6.82397
SACS	6.21922
C19orf24	8.30711
TBRG4	6.29224
ARHGAP15	7.02439
PRMT7	7.01159
STRA13	7.37435
DGKA	8.01342
CCDC86	8.33197
RAB1A	7.16334
ABTB1	7.60672
DNLZ	7.14378
RPRD1B	8.5695
PPP1R15A	8.07255
MYLIP	7.67128
MITD1	6.22564
PLP2	7.86886
CRBN	6.68407
CTSA	7.69396
ACBD7	8.8432
CLIP1	6.93715
CAMK4	8.27258
MOCS3	10.2989
2022-09-06	7.25874
HIST1H3G	10.2817
PIK3R1	8.54137
SYTL1	8.28471
MAP3K4	6.9534
DCXR	6.59535
EPHA4	7.88976
ATXN2	6.40814
TTC27	6.01645
PPP2R1A	5.14275
RER1	7.08593
MRPS28	6.44351
TGS1	6.61887
MRPL30	6.94204
C8orf58	8.63859
MEX3C	6.42916
QARS	7.95085
DLG1	8.61518
OSBPL3	6.96249
CDKN1B	7.37067
PDCD5	7.56175
PPP1R9B	9.23773
AP2S1	8.13976
BOLA3	6.9003
UTP23	6.90351
NIP7	7.51974
COX6B2	10.7897
ZBED5	6.98475
GPR183	9.5848
PIAS3	6.30917
MT3	10.3584
PRPF19	8.46176
EPHX3	8.24522
TMEM141	7.22072
IQSEC2	9.81225
PIGC	5.98278
HIST2H2AB	10.2347
ADCY7	5.84989
UBE2H	5.4278
CYBA	7.65127
MAP3K1	8.94085
SEC23A	7.22865
NDUFB1	10.1418
DOCK10	7.25594
ABCA7	7.97522
DAPK3	7.32347
GADD45B	9.0955
ARF3	6.61711
ARL6IP5	6.79021
CD27	8.55489
NIT2	6.26927
INTS4	5.99457
SERGEF	6.29244
TSPYL1	7.2975
HAPLN3	9.217
ACTR2	6.53865
EXOSC6	6.06608
PEX19	5.60345
FRYL	7.51349
KRT7	10.9539
DUS3L	6.73381
RANGAP1	8.17114
ACAP3	11.0226
CDK2AP2	8.91464
ELF4	6.86262
CD320	6.65186
RBL2	6.24384
POT1	9.52575
KIAA0141	5.75724
URM1	7.01159
TELO2	7.66271
IQGAP1	8.39515
KPNA4	6.0811
ARRDC1	6.14073
LRRC37A2	8.81663
SLC27A5	6.59724
MON1B	8.43981
HIST1H2AM	9.25703
UBE2O	5.95935
USP34	5.89489
SLC38A2	7.34822
HIST1H4I	9.33258
STARD3	8.10015
HIST1H4D	9.46474
2022-03-09	8.2096
AHCYL1	5.37786
DPM3	6.88519
IL2RG	8.15475
PPP2R5D	6.70322
HEXDC	8.77941
NSF	6.33615
CERK	6.18501
AMZ1	10.3153
TAOK1	6.81294
IBTK	6.64218
SLMAP	5.19138
BRD7P3	5.78718
ANXA6	8.20278
MRPS5	7.20501
PSD4	7.41204
LDHAL6A	11.0772
TMED2	7.17491
RNF5	7.09245
ARHGAP27	8.08012
WDR55	6.23618
MAPK8IP3	8.83926
CPSF3L	7.68471
SFPQ	8.082
HIST1H4K	8.02231
EIF2B2	5.69246
ARHGDIA	6.39844
NPLOC4	7.60031
RNPC3	6.8656
NKX1-2	10.7788
CDKN2AIP	6.11742
MLKL	6.04568
PTPN23	5.85008
C1orf52	5.14477
WDR18	6.98488
ALG8	6.85997
FAM129A	7.45176
GIMAP2	6.57626
HDAC3	6.2343
FDX1L	6.60048
HSPBP1	7.94397
PHF2	6.14751
MLLT10	5.78802
STX5	5.68756
SYNE1	8.1472
TMEM50B	5.95926
ZDHHC12	5.989
STYX	7.66711
SEC24C	8.07398
PCBP2	6.92312
AGPAT1	7.37552
SPINK7	8.5546
UTF1	9.477
ECHDC2	8.12618
HIST1H4B	11.0801
KIAA1143	7.92928
APH1B	5.93734
CCDC85B	8.62517
GPR68	7.25186
UCP2	7.29488
TOMM20L	8.6838
GIPC1	8.16181
C5orf45	7.84609
ATAD1	6.19725
HIST1H2AE	7.4987
TMEM95	10.0368
ANKRD45	11.3233
MAP3K11	7.06064
PIGG	5.59339
LMF2	7.72346
COG1	6.91616
MAP1S	8.00332
DPH5	5.25819
DDX56	7.74442
SUMF1	5.93724
SMARCD1	6.88544
VAT1	5.69827
MPI	7.2044
FBXL6	7.57635
LIME1	6.69236
LUC7L3	7.17041
GIGYF2	6.60368
RASSF5	6.09682
CCDC90B	6.09443
CEP192	5.64527
SIPA1L1	7.12465
ALG11	6.40138
PPP3CB	6.21645
STK11	7.02447
ZC3H14	6.66129
EZH1	6.72009
TNFRSF10B	6.73132
USP35	6.91519
TCF7	9.47258
GPS2	8.0388
PTK2B	7.52955
NOC4L	6.8165
FASTKD2	6.10881
UBE4B	5.86149
VPS72	6.27284
GNG5	6.70611
PNKD	6.60968
CEP57	6.16817
VILL	6.77361
HLA-DPB2	9.34246
ACSL5	8.09027
NANS	7.00271
NDUFA10	6.50829
KLHL21	7.04501
CUEDC2	5.43792
NUBP1	6.33996
ZNF85	9.77606
GJD4	10.5951
HIST1H1D	9.69174
ATRX	7.58363
MED13	8.56272
TMEM109	6.33305
RCAN3	8.48936
ACD	7.0238
DPEP3	7.97892
SHARPIN	6.89141
LIPA	6.29604
MRPL11	7.10888
WDR48	6.69553
CYCS	7.03025
GEMIN7	7.25616
SNX17	6.9711
KRT81	11.1077
CCND3	6.48271
PCGF5	6.08464
SLC6A6	6.02446
MRPL52	6.37808
NLRC3	9.67348
CDC16	6.64998
ZNF226	5.88028
SGSM2	6.35406
UBA2	7.22607
PPP1R15B	8.55754
NAGLU	5.46842
TRAT1	8.18269
TMEM120A	6.14062
ZBTB40	6.11644
FBXO32	6.54165
ZNF714	10.4418
PAPOLG	5.73603
POU2F1	6.15878
OR10H2	9.56514
CCDC9	11.3246
RNF38	6.92531
USF2	8.09082
PMS2	5.70121
SOD2	7.89456
IER5L	7.66387
TP53I13	7.23908
ATP11A	8.06697
TIA1	5.26591
SNX29	7.10696
AKIRIN1	6.62914
SERINC3	6.26539
RIOK3	6.73015
SSBP1	6.70859
HAGH	6.59402
ARSA	7.90669
SIRT3	7.49417
L2HGDH	8.6599
LIN37	6.24092
HIST1H2AB	8.34749
BAG5	7.0358
FLT3LG	6.80819
STX8	6.40462
PPARD	7.65824
EWSR1	6.0742
ARFGAP2	7.48165
EVPL	7.84679
LLGL2	8.14744
PSMB2	5.82202
RAB1B	6.71401
ST6GAL1	8.12368
ANKRD39	6.81654
AGL	6.59735
MTIF3	6.52371
ABHD14A	7.25268
GOT2	7.13283
HIST1H3F	7.83567
BTN3A2	7.48852
MTDH	6.84763
TOR2A	8.21418
HDDC3	5.83302
FAM65B	6.67735
COMMD1	6.33021
SLC38A10	7.54326
ANP32E	8.28182
ZNF493	6.56197
PDE4B	8.3918
MDM4	7.24919
HERPUD2	6.11679
ERICH1	5.25272
KCNK15	8.84735
VARS	6.29204
CD5	8.77328
PVRIG	7.14752
SLC25A1	5.02897
NUDT22	6.9812
TOM1	8.10118
DYNLRB1	6.14903
NUB1	5.7644
SH2D3A	7.50702
KPNA6	5.98969
PIP4K2A	6.6869
PNPLA2	7.71158
SHISA4	9.25662
TRIM41	6.77653
MPHOSPH8	6.00773
DYRK1A	6.55597
SPHK1	8.32026
CD55	6.24148
NBAS	5.67664
VAMP2	7.2052
LAT2	8.31784
LRP2	10.3335
FANCE	6.41096
PARN	5.38528
WDR5	7.38138
CAND1	5.78723
MYADM	8.03054
DMPK	7.67678
POLR3H	6.48139
CIDEC	7.20066
OR2H1	8.48047
EIF5A	5.95134
LRRC56	6.45077
PPP2R2D	6.24236
USE1	6.81384
TLK2	6.40907
FTSJ1	7.21969
SLC35C2	7.26706
PACS1	5.99554
PLCL2	5.92463
PDHB	5.86097
CD79A	7.84471
UBA1	6.28455
NYX	8.96015
AP1S2	5.27752
MEF2D	6.6564
ZNF668	6.46089
TMOD3	6.48213
SGK3	7.72764
RAD23A	8.51624
DNAJC13	5.38086
LNPEP	6.71878
FAM177A1	6.60764
HMG20B	6.9778
SCYL3	5.50056
FLOT2	5.97497
SIDT1	5.44336
NOL12	6.04717
CBLL1	6.06247
POLR2A	7.51161
NDOR1	8.35221
CCDC82	7.69776
VAMP3	5.07378
TFAM	6.28027
RPN2	7.42282
GLRX	6.93562
EIF1AD	7.64547
CTNNBL1	6.68581
TMEM39B	5.54939
ZNF429	9.69877
CYB5R1	5.5796
MUC4	8.20368
PNPLA8	6.86944
CCHCR1	7.63828
NASP	7.90633
MGMT	5.85681
ZNF625	7.2139
PEX16	6.68679
VEGFB	7.33919
RELL2	7.06516
C6orf203	5.27635
TRAFD1	7.16858
ATAD2	5.86367
BAZ1A	5.6069
RBM22	5.38361
TNFRSF4	7.51798
PRCP	6.54352
COPZ1	6.47469
AMN	8.96544
KDM4C	6.23476
VWA1	8.19634
PLCB2	7.48483
HIST1H4H	7.97279
ERGIC2	5.20383
DYM	5.78642
APOL1	7.77929
C20orf144	7.0372
NOTCH2NL	7.71811
CS	7.54813
ATXN10	5.33607
RTBDN	7.95428
PTAFR	8.30901
BCS1L	5.86192
ATG5	5.96753
FCHO1	7.28727
APBB1IP	6.87157
AP2A2	5.766
CD3E	5.99928
YTHDC2	5.97596
YPEL3	5.48448
ARIH1	6.24239
OTOF	9.11244
RNF151	6.15695
RABEP2	8.85139
PGPEP1	6.8338
ITPKB	7.16186
ZNF675	9.13432
B3GAT3	6.8202
NCOA4	6.58652
HIST1H4A	8.78997
NFATC2	7.20044
PIGS	6.55973
SSTR3	9.92403
ITK	6.51188
STAT2	7.48247
PHC3	8.15577
YEATS2	5.89631
ATP8A1	8.35574
MEIS3P1	7.59868
HIST1H4J	9.39086
CHST6	9.08933
TBXA2R	8.42143
BRF1	7.09029
AGTPBP1	5.87066
BFAR	5.04347
ZNF205	9.669
ESF1	7.14829
FUBP1	6.34944
HIST1H2BM	8.61408
MED11	6.0339
SIGMAR1	6.79429
ANXA7	7.22866
RPS6KB2	7.31819
GPATCH8	6.51398
UGP2	6.84934
DNAJC4	6.43369
HMX1	9.52072
CHCHD5	5.58902
STAT6	7.76467
PLA2G15	7.1476
AGPAT3	6.31482
MCTS1	6.4929
DRP2	8.3612
GTF3C2	6.13287
ZNF626	6.83618
SLC22A18	6.53081
DENND4C	6.23156
TMED5	5.75618
AKR7A3	6.13319
CT47A11	7.97739
CREBBP	5.66444
NUDT9	5.89646
ITPKC	5.46657
TRIM4	5.983
ING5	5.91711
RAB3IP	6.03166
ZER1	6.87501
STAT5B	6.94486
EDC4	6.41578
NDUFAF2	5.70902
TRIP11	5.87608
NPHP3	5.45167
IRS2	6.94708
RNF216	7.6684
PCBD1	5.7785
ALKBH2	5.9767
ENOSF1	5.80929
RNPEP	6.66477
HDLBP	6.64797
NIPA2	6.6672
POP5	7.04609
TIMM17B	7.08284
TAF8	5.54948
ZNF692	6.29206
AP1B1	7.30851
RFX3	5.9095
UTP20	7.1126
TMBIM4	6.23574
UNC13D	5.62709
TBC1D22A	5.90204
SFXN4	5.16919
ZNF574	6.31253
WDR7	6.55073
CARD8	6.03191
WDR90	7.52821
ERP27	5.48723
SNCB	8.34986
ATF7IP	7.66511
CRYL1	6.36508
TTC37	6.21563
ANP32D	6.59246
CYP20A1	6.39398
AP4E1	5.37232
PPOX	6.24616
PCDHGA7	6.64844
TRAF5	7.43509
MACF1	6.957
MT1E	7.87742
WDR24	5.53773
ATF7IP2	6.82541
FAM122B	5.16258
RFX7	6.37539
STX2	6.6065
PDDC1	7.11158
STIM1	5.47749
CBX6	6.78386
RRH	5.7495
DENND2D	7.16993
AKR7A2	6.33781
EGLN1	5.89648
C1orf158	8.27564
KIF5B	6.59281
PICK1	7.36806
ZNF428	6.63329
GPAA1	6.85371
GPSM1	8.74464
UBTF	5.95083
BDH1	7.26178
HIST1H2BO	9.33031
TMEM80	6.608
CKLF	5.49416
PGAP3	5.73024
MAPRE2	6.11859
VMA21	6.32388
RPRD2	6.39245
USP31	6.04005
ATF6	5.58387
CARD16	6.59005
REXO4	6.9459
ZC3H4	5.92101
PPM1K	6.22197
TTTY14	8.76271
PKIA	6.69237
NEDD1	7.47588
CHD3	8.49066
C12orf65	6.4457
RAB7A	6.65549
FBXL4	7.59838
KLF3	7.46959
ANKS3	7.76262
AGPS	5.50805
TFE3	6.02295
POLK	7.52952
TRAPPC9	5.84405
CDK5RAP1	6.3091
FNDC3A	5.76594
LYRM4	5.67615
ACTR3B	5.29441
ATAD3B	8.76314
ATF2	5.34561
IGBP1	6.96004
CPSF6	6.12112
LIPE	7.41734
TMEM161A	7.3327
POLG2	6.76817
FBXL16	7.4669
ITGA6	7.22894
PRKAG2	6.32462
C9orf16	6.09336
GIMAP4	7.29945
VPS13A	6.38577
ASRGL1	7.90686
MTO1	5.80691
C1orf123	5.91421
WWP2	5.18092
PDCD2	5.75004
CEP120	5.7456
IDH3B	5.09522
NCOA7	6.45228
LRRC47	5.5858
VGLL3	6.9783
NDEL1	6.05936
ABHD14B	5.70779
DUSP9	6.16264
TH	6.206
GPR65	6.61829
ACSL6	7.18909
THOC1	5.05231
AARS2	5.14959
PHTF2	5.48255
MAN1A2	6.52759
HINT2	5.65097
SBNO2	7.20763
KRT18	6.6544
MOS	7.21349
CASP8AP2	6.8266
PFKL	7.32146
TGFBR2	6.84931
MYO5A	5.64437
LGI3	5.89643
CECR1	8.50924
IGSF9	8.33734
LIMK1	6.34315
TTC1	5.56878
AAK1	8.11167
S100A11	6.51749
DERL3	9.04591
RGS3	7.83588
PYCARD	7.11771
GNG2	5.56145
ERCC1	5.15572
ID1	7.83008
NFX1	5.53483
SPCS2	6.95299
SGTB	7.82288
DIAPH2	5.65019
RNASEH2A	6.2968
RPS6KA3	7.39585
HYAL4	9.28737
TRIM25	5.56179
MRPL40	5.01298
NR2C2	5.87386
MAB21L2	8.38212
EPHX2	6.73055
LIN7B	5.55374
HLCS	5.83734
TTC14	5.06591
PRKCQ	5.89508
SPG11	5.94204
HAR1A	7.41529
ODF3L2	9.33352
RALGAPA1	5.4468
MKKS	6.11042
PLD6	6.4776
YTHDF3	6.38286
REST	6.7591
MRPS11	5.83439
MANBAL	5.53641
PPIE	5.4005
ACTN4	5.23959
SLC38A9	5.36879
KRTAP10-10	7.78253
GOT1	5.29644
MXD3	5.83565
C6orf1	9.1098
SEC22A	5.2004
PLEKHB1	7.01408
CHD6	5.37142
HIST1H3J	8.63467
EXTL3	5.9482
HADH	5.56042
SMU1	5.78245
KIAA1804	8.14784
PSPC1	6.34983
CDK3	7.51604
GTPBP2	5.03479
LPGAT1	6.81274
N4BP1	5.87919
EIF2A	5.02184
RYK	6.31872
TMEM214	7.34984
RCOR1	7.81287
UBE2Q2	6.3706
MYO9A	6.07042
HABP4	6.72934
ARL6IP6	6.01821
EMILIN1	8.58824
PC	6.91164
PICALM	6.54063
BCL7C	5.37195
SSH2	6.01434
UROD	6.80491
MGA	5.71065
OAT	5.72321
DDX17	6.57843
TAF10	8.48965
CREG1	5.27132
RSAD1	6.99399
SLC25A16	7.08374
DNAJA4	5.44294
FUT11	5.95955
TBKBP1	6.65791
PHB	5.17003
LHB	7.39363
SETD1A	6.55223
UGGT1	5.51553
ZNF22	5.08923
ZNF600	5.51369
LYAR	6.65151
INTS1	6.85829
SYS1	5.48385
TAAR5	7.59854
ZNF721	5.91029
FOXO3	5.96896
LY9	6.51666
RUNX1	6.48077
THRA	7.33096
ZDHHC8	5.78555
LTK	9.32551
PSENEN	6.36006
LRRC37A3	7.59715
MIDN	6.81077
SNRPN	5.72187
RGS19	6.4121
ASAH1	6.88701
CEACAM19	8.36036
MAP2K7	6.94747
UBE2D1	8.22698
ALG6	5.10567
RPP30	5.45513
BICD2	5.58793
DDX18	6.03977
ZNF248	6.95928
NCK2	7.93852
RBM43	7.92715
A4GALT	9.4767
IFNAR2	6.09402
AP3S2	5.66069
ACAP1	5.64982
ACYP2	5.10645
C9orf163	8.52616
TMEM223	6.22612
SLC35E1	5.35017
GABPA	5.78648
RALBP1	5.70856
UBL3	6.35484
TRMT2B	6.23278
LOC388242	7.4986
POMGNT1	6.08813
PIP4K2B	7.30189
MON1A	6.48142
CCDC57	7.71813
NR4A2	9.63417
PRLHR	7.75812
HPCAL1	5.98716
KIAA0586	6.04395
KRTAP4-11	7.35272
RAB10	5.76171
PPA2	6.02659
ANKRD44	6.53361
DIRC1	9.11291
OGFOD1	5.59769
NAPG	6.2655
TMEM143	5.97374
ORAOV1	5.41772
SPSB2	6.08392
BRAP	6.58658
ATF1	6.17092
ZNF831	6.38142
FBXO42	7.47071
RSRC1	5.22637
NIPAL3	5.44282
SLC39A4	7.78763
HELB	5.35093
SMAP1	5.00736
SEMA4D	5.72512
VCL	5.86127
C16orf70	5.39133
GIPR	6.6612
EMX1	7.96094
MSH2	6.84841
AK2	5.33043
WDR33	5.51583
C1R	6.26353
PITX3	8.33177
MDK	6.53701
CDK10	6.72667
METRN	7.53188
CHMP6	5.09432
PROSC	5.46438
ZNF107	6.44444
PARP14	5.6426
SIPA1	6.00281
LYPLA2	6.63099
UMPS	7.38718
RAPH1	7.47691
FANCM	7.06755
SRPRB	5.99165
TTL	6.65518
RAB8A	6.24169
RAD9A	5.30649
HIST1H2BG	6.02837
HMHB1	8.37554
OSBPL7	6.83755
TPM2	6.55619
LIMS1	6.26657
UPF2	5.97603
ATG2B	5.91428
HIST1H2BC	5.95346
HSPA13	6.5379
AKT3	7.09361
ADCK5	5.30654
RRAS	5.24828
MED30	5.06054
IDE	5.43476
ZC3HAV1L	8.30891
NBEAL1	6.16029
EGFL8	6.80371
TNR	5.99504
TAF6L	6.7434
PIGP	5.41681
HIST1H4F	7.68652
LGALS3BP	6.69956
CCDC7	7.69538
TAF12	6.37686
U2AF1L4	5.31935
TCP11L1	5.3061
FLOT1	5.67383
TMF1	5.04261
SPNS3	6.31212
ANTXR2	5.70982
ELMO1	5.99903
NT5DC1	5.80623
DYNC1I2	5.59275
ZNF451	6.12082
IMPDH2	5.84859
SUCLG2	5.19995
TSNAX	5.56013
ZMYND8	6.12489
MAP6D1	5.45242
ECH1	5.14033
NFATC2IP	6.25465
AEBP2	5.89165
ZNF766	7.0095
MLXIP	7.71778
FAM192A	5.13868
FOXE3	6.06427
ZBTB1	8.06182
CEP290	5.29174
CNST	5.17123
LARS	5.80926
FAM172A	5.64962
TRPT1	6.54049
XPO7	6.16996
TTC5	6.15026
MIER2	6.92532
ELOF1	5.4762
PRKAG3	8.75987
HIST1H3H	6.00457
IL6ST	6.60989
ARL4A	6.33888
TTYH1	7.42864
BTN3A1	5.77835
GRPEL1	5.59624
ZCRB1	5.19257
SOCS3	8.86486
NRL	5.75984
TCP11L2	5.72398
C15orf40	5.34715
C1GALT1	5.24045
ZNF2	6.78436
SLC2A6	6.7922
MEN1	5.11261
BCL2L11	6.73474
SMARCAL1	6.15974
BSG	5.48132
FBXO24	5.66803
ANKS1A	5.60553
TCOF1	7.53587
TRERF1	8.5584
TTC28	7.63083
CACNA1C	7.42797
APOO	5.71257
DENND1B	6.20119
EPN1	6.18535
TCTE1	5.66595
RPS6KA4	5.14722
CNOT3	6.29411
AP3M2	5.37698
KIAA1161	7.53787
ASNA1	7.79616
GNPNAT1	6.48342
RFX1	5.81159
RGPD6	7.33562
LSM2	6.03267
GORASP2	6.8892
DNAJC21	6.0879
STRBP	5.54763
FARSA	5.11606
KPNA3	5.47442
OSCAR	6.29818
C3orf35	6.48187
TBXAS1	5.70989
TCF12	5.28418
CPSF7	8.75702
TSPAN32	5.72069
MCFD2	5.10091
PDK1	5.9079
AMMECR1	6.59488
ATXN3	5.91564
ODF2	5.18346
PCIF1	5.51947
CCDC93	7.57265
SLC22A7	5.03981
POLI	6.54632
MPV17	5.75762
EYA3	5.29092
UBE2J2	6.19677
PRKCA	6.41062
KCNMB1	5.8608
CUL3	8.55627
LCE1A	11.0681
ABCF2	5.13472
CDC14A	6.3215
MED21	6.17871
GSDMB	6.25475
GALNT7	6.80289
ZNF12	5.72341
UFM1	5.53087
SELM	6.06273
TRAK1	5.00866
CORO2A	5.84894
LETM1	6.71463
ALPPL2	6.05337
SFXN3	6.30174
STIM2	5.51139
ZNF157	7.77044
PKNOX1	6.44219
MAML1	10.8023
RBMS1	7.38816
AKT1	6.0134
RHEBL1	7.51637
POU3F1	7.46892
PPIB	8.55707
KLHDC4	5.82032
ZNF445	8.21236
RSU1	5.08167
ZC3H3	6.28743
SLC37A4	5.17118
TOM1L2	6.78392
ADAT3	6.31826
DLGAP4	6.61331
C11orf71	5.59092
LOC389033	7.99408
POP1	5.41518
NADSYN1	6.14311
ANP32C	5.28264
DCTN1	6.05904
ZNF765	6.75796
CDX1	7.31289
SDHC	5.41129
LOC284933	6.99816
MZF1	6.97231
ZNF44	6.85525
ZNF8	6.03051
LRFN3	5.81969
ALDH4A1	5.85369
NPFF	7.80474
ADAT2	9.99206
ARID2	5.01238
PCDHB13	7.33559
ZNF709	7.09798
CLPS	5.91604
EPS15	5.61514
POU5F1	6.5885
PSKH1	7.44338
ACAD10	5.66414
ATP11C	5.17451
CREBL2	6.67274
OMA1	5.50794
KLC2	7.13144
TOB2	5.31233
TMEM107	6.82125
SAMD11	7.00988
DCAF17	6.17802
OMP	5.87416
MICA	6.21307
PABPC4	5.8841
CCDC142	5.78041
DTYMK	8.23608
SERF1A	6.47415
FTO	5.73585
NPB	7.3129
PTPN4	5.47749
CBFA2T2	5.83482
ZFP90	5.51748
TSSC1	6.82767
FAM117B	5.31252
DNMT3A	6.28189
HIST1H2AD	10.2658
NRF1	5.09287
TAF3	7.80533
PPIL4	6.79118
SLC9A3R2	6.83714
SLC25A45	5.7367
MBNL2	5.67572
SLAMF9	6.60058
UCN	6.33956
KIAA0754	6.46267
HR	7.13455
NUDT8	7.61897
RAB39B	6.35972
RSBN1	5.72239
ARCN1	5.01933
COG5	5.18634
MRPS27	5.41635
MID1IP1	5.966
TMEM159	6.0244
METTL5	6.22439
TRIM52	5.58442
CENPM	6.94581
LY6E	5.55376
CC2D1B	5.00053
LENG1	5.55514
CEP135	5.30867
C1D	7.54283
TRA2A	5.13226
TRMT2A	5.23141
ASXL2	5.42513
KLRG2	6.81959
AAAS	5.11516
PYDC1	6.34922
CA5B	5.78038
ZDHHC3	5.06507
SPATA20	5.22826
C11orf49	5.54489
ATP6AP1	6.6682
SSR1	5.99318
C7orf43	5.14163
PDP1	7.72428
ZNF141	7.60148
ABCA5	7.0267
PLEKHM3	6.00176
KLF7	7.38808
CLEC16A	5.06976
RASA1	6.358
SLC35E2	6.63381
OBFC1	5.22127
FLAD1	5.10172
KIRREL2	7.23009
SLC35C1	5.0468
USP47	5.38472
NEK9	7.79011
IL16	5.48693
EIF4EBP1	6.62861
HIST1H2BN	7.0783
RNF13	6.02541
D2HGDH	7.71455
C2CD3	7.14238
C7orf50	5.12552
ACADSB	6.57529
PGM3	5.01429
KIAA1324	5.84494
ARHGEF15	7.47685
CHUK	5.62582
ELK4	7.02997
NAIP	6.64495
KAT2B	6.62873
ARID1B	7.00243
RGS14	5.27494
TTC21B	5.96035
C14orf1	5.36678
RPAP1	6.31284
ADRA1A	7.15908
BAGE4	6.52299
XKR8	7.12869
MIA3	5.07424
MLST8	5.01341
HOOK3	5.94796
UNG	6.69137
EXOC6	6.22061
ICOS	7.49051
H2BFXP	5.61722
C19orf44	6.32015
WDR62	5.99927
TRIP4	5.34705
TMEM116	5.51538
PLAU	8.01593
TSPAN18	6.29198
HYAL2	6.73281
VPS36	5.25614
SH2D3C	6.73923
ZNF37A	7.16284
ATXN7L1	7.59599
PCF11	5.82085
UBLCP1	5.72325
TMEM30A	5.49793
TRAPPC1	5.03688
LRRN2	6.60098
CHPF	6.24546
SLC38A7	6.03729
CAMK2G	5.37684
NDUFB5	5.04211
SCARA3	6.2441
UBR1	5.97454
GPD1L	5.15397
HSD17B8	5.05671
DBP	5.08532
GTF2H5	5.47591
DNAJC11	5.52757
OCM2	6.98348
FYN	8.48475
EDEM2	5.43904
ZC4H2	6.46202
ABL2	5.37651
SNX18	6.34511
KIAA0922	5.69958
GTSF1	5.85442
KHDRBS1	7.35732
RHBDD3	6.27945
SNAI1	7.56849
ZNF607	6.08112
PSPN	5.34734
TXLNA	5.81873
ZDHHC21	6.60132
SPRR2D	6.96004
FANCF	5.96104
POLR2G	7.82384
PAAF1	5.51617
ZMYND11	5.34395
HOXA9	7.04844
UMOD	6.38369
LOXL2	6.0936
CROCC	5.73985
ZEB1	6.73187
ZNF33A	5.14446
FZD9	5.42777
JMJD4	5.71792
ATOX1	5.12166
MYCBP	5.70064
NOM1	6.49821
TMX3	5.66822
CYP4F8	7.11976
LRRC14	6.22863
TNPO2	5.79077
POLR3C	5.3603
2022-09-01	5.82003
CALHM2	5.77787
SPTBN1	5.96756
CD96	6.13453
KIAA0513	5.41694
YPEL2	5.1502
GNRH2	5.39813
PEMT	6.15976
ZNF264	6.02627
EFCAB7	5.60928
CPNE7	7.04468
OGFOD2	6.11041
LZIC	6.15882
NKX2-3	7.55099
SLC18A3	7.05175
FAM173A	5.37632
RFT1	5.79749
RSL1D1	5.81506
RFX5	5.4024
IREB2	5.34053
KRT73	6.52403
PDK2	5.73833
ABCA9	12.0009
C12orf45	5.69735
MANEAL	6.40924
SLC41A1	5.03949
TBC1D2	6.10924
SERPINB9	6.71512
TMEM19	6.24221
ZFYVE19	6.00559
WDTC1	6.80383
ANKRD40	6.58961
TIMM10	5.8752
PIGO	5.02631
ZNF652	5.98887
CRIP2	6.2678
BLVRB	5.13512
GMPR2	6.54843
COIL	5.47455
SP140L	5.27439
NUPL2	5.57651
BBS4	5.11855
SEPHS1	5.435
TMEM205	7.21808
ST13	6.43932
ATRN	5.29286
PLEKHG5	8.31686
LGR6	6.18914
GNG13	5.97241
CLSTN3	7.16128
PLXNA3	6.39304
POLL	5.25001
MAST1	5.70186
SMARCB1	5.33851
PES1	6.02582
TMEM106B	5.27315
PPIG	7.24917
INO80D	5.51313
RPS6KA5	5.71003
TMEM151A	5.1519
PHOSPHO1	5.81581
AMDHD2	5.47858
ZSCAN2	5.88524
ARMC6	5.57025
ANKRD16	5.5474
HARS	6.22616
CCDC22	5.5647
KIAA0040	5.93005
FAM189B	5.15357
CLASP2	5.27844
B4GALT2	5.68592
FAM49B	6.47004
C12orf10	5.95815
INF2	5.03905
PCP2	6.13397
TTLL12	5.12303
TGFA	6.1301
PPIL2	6.20517
PYCRL	5.21119
VPS26B	5.67095
AQP5	6.4506
RTEL1	6.61723
BCL9L	5.70958
KLHL17	7.52492
C19orf25	5.0053
ABHD11	6.80572
DDHD1	7.68464
FAM118A	5.70147
IL17RA	6.4019
LPCAT3	5.78998
CDC26	6.20799
HMGA1	6.97268
MEG3	6.90798
MIOX	6.75762
PRKCI	5.41098
ABCC5	5.12845
DHX16	5.03879
KLHL11	6.48648
MLLT1	7.48135
METTL13	5.205
PIGL	5.23192
LCLAT1	5.5871
CD99L2	6.45223
PRPS1L1	6.15472
CCDC159	6.08628
HIST2H2BF	6.28115
GTF2A1	6.34219
HIST1H2BJ	5.40904
APOE	7.41015
HGSNAT	8.011
CRAT	6.01441
GGTLC2	6.48063
MMS19	5.97107
BCL2	6.02724
NOP14	5.52736
INPP4A	5.4946
ADARB1	5.60117
ISLR	6.12362
TBC1D2B	5.93199
GPR25	7.21749
MMRN2	6.58734
HHAT	6.90129
TOLLIP	5.10693
GPR119	6.24759
ZFYVE28	7.40298
TULP3	5.61678
LY75	7.07404
SARDH	6.71084
COQ10A	5.08782
SMYD5	5.91027
SHD	6.28855
CHCHD10	5.72155
PPIH	5.44545
COL27A1	6.5495
GCLC	5.06809
N4BP2	5.14835
MAGOHB	6.30163
TNK1	6.71054
TYW1	5.85545
PNPLA7	5.60495
SNAPC2	6.23192
CSRP2	6.89754
ZDHHC2	5.35294
APBB1	6.73867
HIRIP3	5.48961
PNPO	5.87525
IFT80	6.40795
FAM175A	6.05988
BNIP3	5.63701
FAM159A	5.7502
FKBP8	5.44899
POPDC2	5.35047
FSCN2	6.4068
STAC3	6.32089
CDK5R2	6.83776
S1PR2	6.79818
INHBC	5.72828
ITGA4	5.9678
GNPDA2	5.15179
FXN	5.19567
REXO2	6.86948
SYNRG	5.10962
EMILIN3	6.5649
KRT15	7.45664
NAB2	6.301
ZNF48	6.12007
ZNF407	5.03196
DDX19A	5.27624
PDE12	5.02368
TRIM65	6.08855
KLK9	5.37536
SBK1	6.14088
ACACA	5.13212
ZNF75A	6.08606
C21orf2	5.00915
CYB561	6.7405
CDC42BPB	5.85192
SH2D5	6.07321
MBOAT1	6.05955
CORO6	6.86016
DCAF16	5.94069
METTL3	5.36566
OFD1	6.7494
AXL	6.91595
LTB4R2	6.755
SLC25A25	6.45694
SGPL1	5.08525
AK3	5.20918
ARFRP1	5.59663
SNX12	6.11466
GNB5	5.03857
PRLH	5.34835
PGRMC1	5.02874
SOX13	5.90935
JRK	6.2273
CAMK2D	5.88073
TEX10	5.92861
APPBP2	5.20488
WDR93	5.85111
MMP28	6.02255
DCST2	6.42299
SLC9A9	5.76689
OTOS	6.65801
S100A4	10.5538
MPP5	5.35815
FSD1	6.54265
DDIT3	5.95975
RTN4RL2	6.09098
TRPC6	7.2048
AGPAT2	6.25556
SLC25A12	5.02075
CBX1	5.5074
MRPS14	5.37482
SCGB1A1	6.14842
DBR1	5.2088
RBMS2	5.15063
COG7	5.46229
FUNDC2	5.46852
SPSB1	6.08157
SCLY	5.21547
MRPL50	5.57922
TC2N	5.55582
BCAP29	5.02602
CTXN1	7.54749
CASC4	5.40018
KLHL9	5.01573
WFDC3	6.70647
TIGD1	5.04849
KCNK12	5.73039
SLC25A19	5.13962
HIVEP3	6.27717
ACTR3	7.59895
RPL13P5	5.20821
PHF6	5.76825
KATNAL1	6.00592
PAFAH1B3	5.17907
COG8	6.02715
UBE2L6	5.41522
MAP4K5	5.17596
PHOSPHO2	5.42336
ILK	5.28287
GOSR2	5.36222
TERT	5.45444
MIB2	5.51078
DES	6.97116
[truncated: 3,526 more rows]

## Sheet: ATLL_smoldering
DEGs	logFC
RPL38	12.8493
RPL26	12.1681
RPL34	12.9014
RPL35A	12.8136
RPS27	13.8466
RPS17	12.5598
RPS29	12.8574
RPS20	13.0882
RPL19	12.9077
RPS28	12.7866
RPS6	12.9329
RPLP2	13.1355
RPL37A	13.0672
RPL27	12.1698
RPL10A	12.374
RPL24	11.569
RPLP1	13.2366
VPS28	9.38915
RPS2	12.3592
RPL32	13.6162
RPS18	12.668
RPL12	11.7487
RPS11	12.4762
RPS7	13.046
RPL14	12.5159
SUMO2	8.39983
RPS25	12.7738
RPL8	12.1778
RPL17	11.2124
UBXN1	9.81333
RPL11	12.4576
RPL39	11.5201
RPL13A	12.424
RPL31	12.7486
RPL23A	12.7909
RPS16	12.204
RPS19	12.1
LMBRD1	7.23526
MYL12B	9.14366
PABPC1	11.1818
RPL28	11.3594
RPS27A	11.7988
HNRNPC	8.0003
RPS12	12.396
BNIP2	7.0691
GPBP1	8.40633
FAU	11.9456
TCEB1	8.83248
RPL7A	12.523
RPL36AL	11.4916
RPS24	11.88
LAT	10.1792
EIF3H	10.5058
TPT1	11.7378
RPS15	12.764
RPS21	13.3495
SRP14	10.636
OCIAD2	9.2076
RPL18	11.5487
MRPS2	7.60662
BRD2	9.72204
NDUFB8	8.874
ATP6V0B	7.19994
ITGB7	9.37765
ZMAT2	7.28536
PCNP	7.80201
HLA-A	10.6463
CSDE1	8.94669
NDUFC1	8.73968
ATP5O	9.95546
MYL12A	9.86279
GMFG	11.2097
UBB	10.5459
MRPL55	8.32941
SYNCRIP	7.03459
NDUFV1	8.38504
RPL13	14.2436
RPL35	11.4994
SP100	8.78051
FASTK	8.68249
DCTN2	6.54859
PPP3CC	8.00167
SIGIRR	9.0422
RELT	10.2594
ZFAND6	7.69359
TOMM7	11.2274
C1QBP	8.31971
HINT1	10.8307
FBL	10.1976
UQCRFS1	8.61075
RPL41	13.6059
FTH1	11.157
SNRPC	7.62318
RPL30	11.8216
IAH1	7.01035
RBM5	8.51999
RRAGA	6.75976
CARS2	9.19903
KLF13	8.90517
BECN1	6.84688
PPP2R3C	7.6694
HNRNPU	7.5373
HLA-F	10.9779
NCL	9.53949
PRR13	8.89082
CHMP4A	7.67575
MKRN1	7.41589
MLH1	7.71569
RPL36	11.7664
OS9	7.25884
PPT1	7.17404
CNIH4	7.45502
RPS4X	12.0338
TMEM208	7.25755
RPS10	11.5364
RABAC1	9.04255
LBX1	14.8714
GTPBP8	7.74824
HSP90AA1	10.2524
EIF3I	7.089
CXCR4	12.5561
RNF113A	8.545
RPS14	11.5873
EEF1B2	11.4482
RNF4	7.53891
ACADVL	8.33841
PEBP1	8.67949
ELP2	8.8601
GNE	6.57408
RPL21	11.7086
KIAA1191	7.1912
TMBIM6	9.14529
ATP5L	11.1887
GTF3A	9.06534
NME2	11.5757
MRPS24	8.88331
SDF2L1	9.10552
COX7A2	9.77268
HNRNPK	8.20237
RAP1B	9.04692
FAM102A	9.40044
DAP3	9.64899
NUP153	6.59988
UBC	12.7794
YWHAZ	8.2591
TMEM11	6.89224
CUTA	9.94525
WAC	8.147
TOMM20	7.86839
ACTB	9.82241
CRLS1	5.92388
LSM7	8.84377
TBC1D10C	10.06
PTMA	11.1474
MMS19	6.18214
LEMD3	5.8678
RPL7	11.044
SEPHS2	7.04652
RBM17	6.61877
ATP5G2	10.724
FAM76B	6.60793
UBA52	11.5713
RPL37	12.543
ACBD6	7.19765
ALG5	7.54699
RAP1A	8.81353
FYB	8.68776
TUBA1B	9.25567
CD44	9.72195
GNAS	8.67481
HSP90B1	8.37179
SUMO3	5.59504
SLC2A4RG	9.34969
RPL18A	10.7576
PPCS	5.94499
LCK	8.9572
CLTA	6.99633
HSPE1	8.97911
FXYD5	7.79595
DUS1L	7.53743
UBE2D3	8.69651
UQCRH	9.66804
KHDRBS1	7.19826
USP3	6.59555
EIF3K	9.36721
CASP4	9.6934
ENOPH1	5.35667
IDS	7.20125
2022-09-07	7.64636
SNW1	7.87435
SF3B5	9.81015
TAF7	8.23969
PSMA6	8.5186
COX7C	10.2275
ABCA7	7.65295
TBCA	8.89198
COPS6	7.44787
CCT7	7.59171
SLC25A3	10.705
PSMD6	6.86087
NONO	7.06293
BCAP31	8.07706
BANP	7.39585
AASDHPPT	5.29417
ANP32B	6.81763
CLINT1	6.72748
HIVEP2	7.74512
COX4I1	9.01335
ATP5H	9.03648
APRT	9.40002
ATP5A1	8.29521
IER5	10.2775
TXNIP	10.5447
JOSD1	8.64907
CBX3	8.31484
TINF2	7.58062
EIF3M	8.961
NACA	10.5944
BRD7	7.58449
ATP1A1	8.36293
HDAC1	7.28827
NARF	6.67997
FOXP1	10.6426
SF1	8.75471
NFU1	6.53042
MRPS36	7.79469
C12orf57	10.1602
RNASET2	7.44998
RPL3	12.4424
CD4	9.09218
EVL	9.4408
EIF3B	7.26127
TUSC2	7.2002
TIPRL	6.55281
TSEN34	6.42739
VAMP8	9.50355
SH3BGRL3	8.21832
SHFM1	8.8038
RLIM	8.42206
CALM2	8.07655
STX4	6.47718
TOX4	6.3761
TROVE2	7.30845
CDC42SE2	9.43176
ERH	7.90291
XRCC1	6.92546
SSRP1	8.73588
F8A1	8.12837
NUDT16L1	7.06728
PPIG	7.8594
PDCL3	7.81218
ARL4C	9.99876
ZMPSTE24	6.62684
PPIAL4A	9.75565
OFD1	7.04132
SRP19	6.19642
RPL23AP7	10.8555
VTI1B	7.36999
COX5B	8.39397
NDUFV2	8.60995
HIST1H4C	10.6756
CMTM7	7.60369
FAM96B	7.34073
XPO1	5.40083
CD52	12.092
ZNF511	5.54542
CHD8	6.61205
SNF8	7.03008
TCEA1	7.03582
COMMD3	7.24533
NOL7	8.72036
NGLY1	7.93498
IER2	11.9462
EPRS	7.23629
EIF5	8.16997
GORASP2	6.97658
DHX30	6.93291
CORO1A	8.44371
PSMD1	6.79264
SSR4	8.67755
PPP1R7	6.93899
ANAPC5	8.62744
ITPA	7.04721
SRRM1	6.98523
C1orf56	8.29005
PPP1R16B	7.83822
HMGN2	10.1238
ARRB2	8.2884
NENF	6.199
CLEC2D	7.4199
TBPL1	5.88858
COMMD6	9.45078
CLPP	8.90246
KIAA2013	5.22304
DRAP1	7.67186
LDHB	10.4725
RBM25	7.16849
CDKN1B	7.36037
ARHGDIB	11.2695
MVP	9.11548
G3BP1	6.93465
H2AFY	8.44934
TIMM9	7.74229
CCT6A	7.5541
HLA-G	13.1426
NUDCD2	6.62812
TMSB4X	11.5768
CCDC97	6.97823
EXOSC9	7.93854
TBC1D10B	7.75103
SLC25A36	7.21112
HLA-E	11.1965
POLR2G	8.26835
TBCB	7.98776
HCST	9.85684
SLC25A5	8.61067
TBCC	7.32471
ARIH2	7.48352
RAD21	7.86592
TMED4	6.31337
BCKDHA	5.62951
SAP130	5.9652
THOC3	6.94251
ZNF317	6.80886
BUB3	7.57683
MAP3K3	8.21345
C19orf66	6.76989
ZNHIT3	8.1675
RPL5	11.1324
PPP1CB	7.66412
CNOT2	7.22885
RFXANK	7.31268
NIPBL	6.43872
MRPS12	7.00931
RPS23	11.6499
NLRC5	5.83729
NARS	6.0405
ZFAND5	7.16578
SMARCA4	7.8203
B2M	11.8705
TPM3	8.56632
C1orf50	5.97322
CTBS	5.93886
HECA	10.1652
ICAM3	8.85391
GANAB	6.37091
WBP1	6.75069
METAP2	7.24121
HMGN1	7.83579
STK4	7.50513
SNRPD2	9.20681
MED26	7.35166
NDRG1	8.11117
EDF1	9.06309
LCP2	7.71277
ARHGAP9	8.35494
SNRPF	7.59228
ATP6AP1	6.33737
SERPINB1	7.59726
THOC7	6.08819
GTF3C5	6.52777
SARNP	7.41055
EIF1	12.2542
WDR26	6.24111
MRPS26	6.57723
MATR3	8.44265
LRRC8A	7.20431
TYMP	12.6606
DNAJB2	7.0278
MIF	10.3134
RPLP0	11.607
TRAM1	7.12018
AFTPH	6.41612
HNRNPR	6.39076
H3F3A	10.3429
ZNF26	5.38657
FBXL15	7.58117
GTF2F1	6.53261
POLR2F	6.63471
ATP6AP2	6.34453
ZNHIT1	8.09733
PHF3	7.55745
PSMB6	7.88742
PCM1	6.65619
CLK1	8.47169
HADHB	7.4792
MYL6	9.44784
FAM133B	7.51276
FAM120AOS	5.4967
SPCS3	8.50103
GCHFR	6.14251
ATG12	6.17264
SAP30BP	5.79732
GHITM	6.72388
BIN1	6.35897
HNRNPD	7.8449
SNX5	8.01686
ARHGAP30	5.94189
SUZ12	6.47651
PPDPF	9.06283
EIF4H	8.7761
PAXIP1	5.874
LEF1	9.75107
KLF6	9.62107
PLCD1	6.51715
LCMT1	5.62084
MMADHC	7.71692
C17orf49	6.83212
HLA-B	12.3066
DDT	7.29373
DENND1C	6.83977
FNTA	7.61813
ATP5F1	7.59046
MTF2	6.7394
PHF19	6.88264
AIP	7.44122
CHMP2A	8.1964
R3HCC1	5.29561
TRADD	8.7975
DUSP12	6.99296
MYH9	7.44871
ZNF525	11.2762
VPS4A	6.64399
KRI1	7.15596
CNOT10	6.02257
2022-09-09	10.5036
ZC3H15	8.65186
ARID4B	6.25992
ANAPC11	10.8319
DBI	9.18723
HSPD1	9.26939
RPSA	11.3837
C6orf48	10.2275
INTS9	6.03175
ZCCHC17	6.16726
HCLS1	9.76441
TRA2B	9.55863
AKAP11	5.87734
CCNL1	9.9087
PRPF18	7.39282
AATF	6.49818
FAM117A	7.97685
CDC40	5.62868
PRKCH	8.19722
ATP5I	9.58437
MRPL34	7.42414
BBX	7.20477
ABCB7	6.17189
PABPC3	10.7785
AES	9.86576
UPRT	5.18068
TAPBP	6.58963
UBE2I	8.86422
EIF4A1	8.50709
RPL23	12.2906
PSMG2	5.57644
RAC2	8.54825
TMEM123	8.33306
SBDS	7.83039
LPIN1	5.84826
ACO2	6.99666
NAGPA	6.3318
ATP5SL	6.4804
SKP1	9.03213
CYB5R1	5.36197
RPS19BP1	6.83433
PPP1R8	6.99995
PLOD3	6.31558
GLUD1	6.95392
CTNNB1	8.10766
NMI	6.24268
PSMA3	7.65753
DNAJA1	8.36959
INTS10	7.41865
NOP56	7.85654
LBR	9.09071
CCDC6	6.28054
RPL6	12.0044
WBSCR22	7.06798
GNA13	6.28798
GBP2	7.17778
EIF4G2	8.88469
RPL9	12.1446
RRP8	7.56814
CBWD5	6.97652
GPKOW	6.12276
OLA1	8.59773
TOMM22	6.30963
HARS	6.28767
ZFR	5.4148
DNM2	6.56241
PYGB	6.18249
PJA2	5.93678
DMTF1	6.32617
ACTR1A	5.03988
ISCA2	7.48069
LCP1	9.26026
TMEM9B	7.90725
ATP6V1F	8.13408
LAPTM4A	8.95863
EIF4E2	7.29672
CDC26	6.43929
C19orf43	6.1033
PARP1	5.96293
NDUFB7	6.97015
MDH2	6.19397
NUP205	7.41885
MPPE1	5.86904
SLC38A1	9.37921
IMP3	7.39375
C11orf31	9.97309
DCUN1D5	6.89994
NACA2	13.8464
SLA	8.05088
PELP1	6.85477
RPS26	10.233
ZFC3H1	6.75312
GTF3C6	8.9518
TMEM205	7.37216
SRP72	7.68652
GSTO1	6.62225
SEPW1	8.80238
COX16	7.50304
NDUFA4	9.58074
NUFIP2	6.00091
ETFB	8.34418
SACM1L	5.8422
RGL4	7.40877
TMSB10	10.0473
TMX1	6.9419
TMEM109	6.37359
C10orf54	7.3467
WIPF2	6.39823
WBP11	7.15474
SNURF	7.52887
ATIC	5.73124
UBA7	5.55574
ADAMTS7	14.6792
IMP4	6.05898
LEPROTL1	7.16059
HGS	8.43216
MORC3	7.42558
GGCT	6.50633
FBRSL1	10.8259
PSME2	10.1383
PHF11	6.50115
NFKBIA	10.9418
SDHA	6.71622
TRMT1	6.70137
MT2A	9.66308
RNPS1	6.40737
RNF31	5.99317
VEZF1	5.65988
TBC1D10A	6.41744
SS18L2	8.34688
RPS6KA3	7.21933
ATP1B3	9.91494
SNX2	7.26882
FAM58A	7.03697
NXT1	8.25758
SAT1	9.33883
MRPL28	6.52752
GPN2	5.20739
ZNF593	6.41912
MAPKAPK5	6.32365
KIDINS220	5.14984
PHKA2	6.00446
SHOC2	5.55791
C14orf169	6.7632
ADNP	6.46321
DSTN	7.86906
NDUFA7	7.79353
CCDC12	7.94413
SCAND1	5.40927
TCTN3	6.56984
MMGT1	7.40744
FYN	8.47367
NECAP2	7.59863
GOPC	5.39031
CYP2R1	7.01875
BIN2	7.14245
ATPIF1	9.20626
DIABLO	11.1747
MTIF2	6.05885
PAPOLA	5.7864
SP3	6.54624
AP1G1	6.73338
NVL	7.80986
TSC22D3	11.1675
VPS29	5.69364
PHAX	7.01925
AKAP13	7.52006
FBXW4	5.83818
TEX10	6.18783
PSMB1	9.22349
CD99L2	6.34595
RPRD2	6.28353
H2AFZ	8.14402
RAN	9.25127
NDUFS8	6.89858
DDX1	7.34614
EEF1D	11.3954
RCSD1	7.03072
RSAD1	6.86756
OSTC	6.09862
USP47	5.71623
ITGB1BP1	6.0811
CUL4B	5.26034
DUT	8.25043
DDX5	11.3399
PTDSS1	8.12142
NDUFS5	9.7312
RARRES3	8.97998
HIST1H1C	8.62458
DNAJC10	5.77379
ZFYVE19	5.78064
PMF1	6.463
SKIV2L2	5.63712
HLA-C	14.3811
DGCR2	6.9392
EBAG9	6.08927
SENP7	7.39093
SMARCC1	5.44662
CRYL1	6.11144
POLR2I	6.67802
FBXW11	7.45547
EXOSC1	6.71246
WDR82	5.478
C9orf78	6.74389
SCYL1	7.27474
SPG21	7.88057
MRPL18	6.79811
EIF4B	6.72849
ANXA7	7.46748
POLD4	8.23897
ASMTL	5.768
MFF	8.18873
CCDC22	5.38569
CCT3	7.96136
WDR59	5.0827
PMM1	5.62903
COX8A	9.17883
TYW1	6.01894
ZNF410	7.41807
SNRPB	7.20241
MAP1LC3B	5.62187
PSTPIP1	7.57388
PDCD7	5.59776
PRPSAP2	5.80877
HECTD1	7.48011
PARP12	6.29938
GLT8D1	6.27569
YRDC	7.16152
GPX4	6.83707
SDHB	6.26593
AKAP8L	6.79951
PSMB7	7.91369
GFM1	5.6069
NMT1	7.22407
HSD17B10	7.24448
COPB1	6.65114
CLNS1A	7.10929
CDC5L	5.63427
SAP30L	5.65454
TAF1D	7.48149
MIER1	8.34372
AGA	5.80093
LSM1	7.27318
UQCRC2	7.94719
TRIP12	6.53222
MDH1	7.87188
TMEM59	7.73834
ASB3	6.2104
ATP11B	5.02215
TMED3	5.72026
ZNRD1	7.31574
LCE1D	15.9161
PIK3CD	5.66636
MOGS	8.32184
SYVN1	5.5742
PRPS1	6.98677
NOL8	7.24691
RLF	8.22745
CDK7	6.91728
CLPX	6.0476
MRPS7	5.27722
PWP1	7.90958
PAPD4	5.13353
GMIP	6.38106
IMPA1	5.54389
PIGA	7.17672
NAP1L1	8.06176
DHX35	6.08736
JMJD7-PLA2G4B	7.76948
HIST2H3D	11.0589
RPL36A	14.7161
COPE	5.21558
CYB561D2	6.0785
KLHL21	6.60523
POLM	5.35263
COMMD4	7.31491
DEK	6.3652
NKTR	8.03186
DDX6	7.37215
POLR2H	6.64623
RICTOR	8.09059
TUG1	7.11289
KLF2	10.644
SSU72	6.83293
LAGE3	6.53883
VARS2	6.35316
R3HDM2	6.99146
HIST1H3A	9.29666
WSB1	7.73489
UQCRQ	8.94834
THYN1	6.62985
FTL	7.91003
MICB	5.48182
TM9SF4	5.9586
ARL6IP4	9.27603
DNAJB6	8.02455
FUT6	14.083
NAE1	7.6441
EEF1G	11.199
ANKRD13A	6.22168
SSB	8.89831
REV3L	6.86664
PITPNB	6.96831
TXNL4A	8.05195
PARK7	8.47662
PSMD9	7.50638
RAB21	6.35523
SDHAF1	6.29593
ATP6V0D1	5.94075
ARF4	6.96349
RALGAPB	5.95132
ZDHHC5	5.72492
RANBP10	5.99822
NOP10	8.00426
PHF13	5.07092
MAP4K5	5.42143
PDRG1	6.6375
SMAP2	6.14887
SCFD1	8.16753
HIST1H2BK	5.94746
NSUN5	7.15686
COX6C	9.03921
MRPS15	6.00732
USMG5	10.4268
PRDX4	6.05417
EXT2	6.24797
UBE2D2	7.21744
ERAP2	6.9605
PPP2CA	6.49103
FTSJ3	7.3658
PTTG1IP	7.1805
DCPS	6.15216
CREBBP	5.20584
COX6B1	8.5767
EEF1A1	11.0184
ZGPAT	8.82107
MRPL53	7.05743
ZNF467	9.06596
TTC19	6.39591
TNRC6B	7.36586
ESRRA	5.63781
WDR73	5.58577
FADD	5.65129
RGS10	10.1582
KIAA0141	5.58105
PSMD4	8.03084
TOB1	7.65431
SNRPA1	6.8209
GPBP1L1	6.27839
WDR81	7.4322
PPRC1	6.25162
RAB18	5.47539
C6orf89	6.28714
CYTIP	9.53444
SMYD2	6.93441
RPL29	11.6531
PPP1R2	6.76234
MAPRE1	6.12737
LSM14A	6.86784
NDUFA1	8.81969
SERF1B	7.17966
NOP58	10.086
CDC25B	6.83381
RPA2	6.24976
LZIC	6.33609
RDH14	5.2526
VOPP1	7.30251
NR3C1	8.44024
GTPBP3	5.90513
MAPKAPK3	5.72787
PFN1	7.11134
ADD3	8.36395
C6orf62	9.04949
FAM122A	5.46321
SERF2	8.27403
MAGT1	5.07771
CWC15	7.91219
TAF10	7.28486
ASNSD1	7.22754
MCM3	6.92105
SAFB	5.93844
PNRC1	10.1217
RPAP1	6.19276
LAP3	6.15764
GBF1	7.05805
H2AFV	8.9994
TSPAN14	5.36814
ANKRD49	6.4637
PQLC2	16.8591
VAMP5	6.1651
SCNM1	8.12647
PIAS3	5.74048
MAPK1IP1L	7.63327
CCNC	5.10034
UBAP2	6.02315
IFITM1	10.6124
RTF1	5.47682
HIBCH	5.18437
UQCRB	8.98534
NBPF10	11.2237
KIAA1468	5.05616
TUBA1C	7.82399
TMEM14B	7.62697
TSPYL4	7.79902
CFLAR	5.19108
KPNA2	9.75831
PSMD14	6.95572
PRPF38A	6.24031
LSM8	8.55971
FKBP2	9.67664
SMARCE1	7.00954
ZBTB45	6.3354
NDUFB10	7.65356
NDFIP1	6.62437
NDUFB2	8.85509
ZC3HAV1	7.96314
HAT1	6.98242
RNF181	6.75242
CCNG1	6.02692
ERLEC1	5.1565
SOD1	9.79648
GGA2	5.92961
MSI2	5.30667
ATP5D	6.78371
VPS4B	6.15519
USP42	8.00417
ZNF446	6.16416
FGD3	7.92328
RILPL2	8.65301
AP2A2	5.58191
HSPA14	6.70568
SSNA1	6.02015
C10orf76	7.11602
CHMP1B	5.40849
SH3BGRL	7.89288
SLC9A3R1	7.67013
CCDC124	5.15434
C2orf47	5.53545
MPRIP	6.13015
RRN3	5.25642
ZNF217	6.2362
ANKRD12	6.68277
MBNL1	9.77719
EDEM2	5.17699
SQRDL	8.73336
SUSD3	8.63287
MORF4L1	9.52602
SELK	9.95694
CRY2	6.48337
TTC3	6.23921
NADSYN1	5.88215
SNRPA	6.25463
STK24	7.15174
HNRNPA1L2	12.0765
ZFP36L1	8.91946
CDC42	9.29991
SQSTM1	7.01813
IRF1	6.41908
HSCB	12.829
RABEPK	5.82258
MRPL45	6.3947
ACAA1	6.96218
XRCC6	10.1542
STAT5A	5.05301
CD47	7.40276
DEGS1	5.8977
IFFO1	7.86555
SLC25A39	5.3231
ILVBL	5.70114
SNAPC4	6.80495
DYRK2	6.5165
ARMC8	6.69541
RNF13	6.257
CAPZB	6.23778
NDUFB4	11.6151
2022-09-06	7.07393
HIST2H2AC	8.18599
PRPF38B	5.98102
N4BP2L2	7.91939
IGBP1	7.08281
STXBP3	6.71733
EIF3A	10.4744
C1orf122	6.60241
TMEM147	6.7788
MRFAP1	7.57883
VPS72	5.80173
CYB5R4	5.33318
CCDC59	7.47553
ZFP91	5.46076
VPS26A	5.62511
CDR2	5.69525
CD37	6.87669
MUT	6.12808
CCDC91	6.42877
MBIP	5.91917
GSS	6.54596
DICER1	6.61118
COX6A1	9.95953
NACAP1	8.65499
BRIX1	6.47075
FKBP15	5.65296
WDR45	6.08391
NAT9	6.46552
PRAF2	6.11238
BIRC3	7.8473
POLE3	6.57839
CNPY2	8.01305
NSA2	7.68026
ANAPC1	5.40606
ACP1	5.92329
ZMIZ2	7.30042
FAF1	6.03681
PCNT	5.45093
PGK1	8.30366
HSPH1	7.18649
ING3	7.8605
SUPT4H1	8.26729
CLIC1	7.33044
FGFR1OP2	5.36642
TM2D1	6.07153
CDV3	8.77209
ACIN1	5.87409
CCNY	5.3628
UROD	6.93803
XBP1	8.51287
SERINC1	7.03654
TMEM160	6.23989
POLR2K	6.32974
HNRNPH1	10.5108
PGM2	5.01907
PABPN1	7.80052
LARP7	6.57715
KRBA1	6.82007
HIGD1A	5.66437
GAR1	7.41487
MRPS21	8.27877
FAM96A	6.61058
GOLGA6L9	10.4145
STK17B	9.0176
OSBPL9	6.69961
VAPA	6.73115
NDUFA11	7.60076
TADA3	8.29387
RPL15	10.5204
MYO1C	13.5972
PI4KB	5.6015
C2CD2L	6.50901
POLR2J	7.34707
PIK3CA	7.3062
MAP2K4	6.33504
AP3B1	5.276
NDUFS1	7.56566
CTDSP2	7.43206
DTD1	6.97948
DCTPP1	6.2181
DRG2	5.67871
PITPNA	6.46926
ATF4	11.18
NINJ1	7.92816
UTP18	6.23547
TIMM8B	8.45467
PSMC5	5.44218
PDCD6	7.64739
IFRD2	5.26004
TINAGL1	12.8697
PPP1R16A	6.92521
KRTCAP2	8.26102
TNFRSF14	8.5885
SLC9A6	7.76467
SHISA5	8.58172
CUL5	5.77794
ZNF350	5.04944
SEC61G	6.72034
CAPN2	10.074
BCL2L12	6.39031
VPS25	5.1956
IFI27L2	7.77111
PDCD10	6.67721
IARS2	6.14851
RBL2	6.23596
BMS1	5.71636
HNRNPA2B1	7.57379
TRPV2	8.35578
BUD31	6.86192
SMYD3	5.22791
LYSMD2	5.66611
TM9SF3	5.9708
FAM21C	8.82741
RBPJ	8.27392
TGOLN2	7.49385
MRPS6	7.18586
ATP6V1A	5.71466
ACRC	5.73739
MRPL20	7.57415
SAE1	6.6222
DAXX	5.12411
TIMM23	5.92096
PSMB8	6.78714
MBTPS1	6.79266
RNMT	5.46324
ESYT1	5.07828
SDR39U1	6.89784
PPIF	7.39743
AMZ2	7.71598
EXOSC8	7.43939
MCEE	5.04601
NAGLU	5.05305
CALR	9.89126
SNX6	6.26345
GPS1	6.1708
RBM45	5.73306
EIF2B1	6.39486
C6orf1	9.19291
FKBP3	7.55984
GPSM3	7.12283
RPS15A	11.6537
C8orf76	5.05273
CDC123	5.74971
TNIP1	7.02762
CYLD	8.16316
THUMPD1	5.40827
CD79A	7.83964
SNAP47	6.75819
MYLIP	8.08312
NDUFA12	7.31752
GIGYF2	6.53134
PEX19	5.49001
MAGEH1	7.2278
SH2D1A	5.48206
PANK2	5.47936
MED19	6.87093
LRRC37B	6.14681
PUM1	7.27301
EIF6	8.24022
RAB33A	5.42227
RAB24	6.22706
H3F3B	10.4952
NDUFA13	8.22883
ECHS1	5.7506
COPS2	8.99877
POP4	6.96416
SERGEF	6.21738
EMP3	8.10093
UBQLN2	5.64645
ANXA1	9.57371
BTN3A2	7.11043
RPL10	15.2601
ARPP19	5.73407
UQCRC1	6.39227
RPS3	10.4532
SEC11C	8.57346
POLDIP2	6.12328
SLU7	6.74724
MTA2	5.58753
DDX51	6.45113
XKR8	7.24189
ROCK1	6.1017
NKRF	5.02258
ORMDL3	7.78692
MAP4K1	6.07892
SNX4	5.14779
SPTAN1	6.34003
LLPH	6.51609
PML	6.6751
C14orf2	6.69495
EIF1AX	7.94185
LAPTM5	7.7221
ZNF746	8.56698
OXCT1	5.8246
ELF1	7.23188
MAL	10.203
UBE2J1	5.1423
USO1	5.99545
PSMB4	9.84221
NPHP3	5.1725
RPS9	9.81031
MYCBP2	7.89729
PPP6C	5.84031
EHD1	8.01703
FBXL5	7.3859
PUS3	5.66886
TPRKB	6.93395
PFDN5	10.09
ZNF398	6.43244
UCHL5	6.01758
ARHGAP1	7.7356
PRELID1	8.42724
CEP350	6.08501
RARS2	7.58888
POLE4	6.47633
TANK	7.57727
IL17RA	5.97827
ZCCHC9	5.12639
ARHGEF1	5.9303
IKZF5	5.65028
ZBTB43	5.36866
PIN1	7.00775
PUSL1	6.64828
INTS12	5.05666
TLR1	5.3399
TPP2	6.40409
DUSP1	9.33575
NCAPD3	5.35611
GOLGA7	7.65548
HNRNPH2	6.14962
TDP1	5.53844
NDUFA3	8.22116
SET	7.36537
GIT2	6.17433
ITM2B	8.001
IFITM2	8.87798
NME1	8.86647
ZNF444	7.40875
PRCP	6.66517
PSMA5	6.98028
2022-09-15	7.49348
SLC4A1AP	6.01818
VSX1	11.4193
COPS5	6.93895
FAM104A	6.84755
FAM122B	5.23987
MLLT6	5.89427
C7orf26	6.2139
EVI2B	7.87448
YOD1	6.02228
DPF2	6.12962
ICAM2	9.51479
SYTL1	7.97224
ATP5J	7.96946
NUDT1	7.61581
NCOA6	5.70122
KBTBD4	5.94077
ATP5B	7.28122
CNST	5.24308
OXA1L	6.75577
CSGALNACT2	6.39712
CD48	8.03859
DHX8	6.70971
MON1B	7.64692
NKAP	5.2187
RWDD1	8.65615
KHSRP	7.47624
GPSM1	8.4027
ROMO1	7.70906
RBM14	5.40413
TNIK	5.86108
MFAP1	5.45681
PSMA2	7.96879
TCIRG1	8.77715
ARHGAP12	6.93467
NDUFA8	7.32728
TMEM219	6.11089
MGAT4A	8.36032
SIVA1	7.93127
HIST1H2BD	7.37571
TMEM199	5.06108
RAB3GAP1	5.87591
CD5	8.24496
PTEN	5.21899
G3BP2	7.9843
VIM	10.8446
NPC2	7.84195
TBCE	6.39995
ATP6V1B2	5.04989
NEDD8	9.23905
NUP50	6.52996
GABARAPL1	6.55786
VRK1	6.14312
HIC2	5.45295
C12orf10	5.63746
PSPC1	6.33061
ING1	6.74536
TSR2	6.30788
SFI1	9.42907
NMB	8.21133
S100A6	10.5727
TNFAIP8	8.25707
PHIP	8.02847
RFX5	5.74424
ST13	6.61965
WWP1	7.35116
CBFB	6.82139
FAM110A	6.30377
LCE1A	10.7088
MSN	8.03033
RAB5A	6.11159
VPS35	6.19458
DNASE1L1	5.76577
PIGC	6.1653
PIM2	7.38378
MTCH1	8.89712
GABARAP	7.63564
PTMS	10.7972
RGS2	10.1446
HIST1H2BL	10.8336
PPA1	7.19306
DNAJC11	5.45739
SEC11A	8.04855
COPS4	6.46887
ADK	7.32312
COPB2	6.48076
FYTTD1	6.57202
RECQL	6.16162
NBPF14	6.97185
RHOT2	7.99586
ANKRD36B	7.34672
MEI1	9.78141
ZNF195	6.05996
NXF1	7.00862
GNPAT	5.8667
NDUFB11	8.27826
FAM120A	5.2523
NSMCE4A	5.72324
LRRC47	5.45528
YEATS4	6.00333
KIAA1147	5.84388
PSMC2	7.04597
HMBS	6.26957
S1PR4	9.91691
MGST3	7.64726
GNL3	7.53244
TESK1	6.75171
JMJD1C	5.08953
MUTYH	7.47172
UBE4B	5.47785
DEF8	6.03595
DNM1	13.4643
KLF12	7.80787
ARGLU1	7.71689
NFKB1	6.91861
RBM28	6.05285
CEBPD	8.63851
TRIM24	7.48112
ABCF1	5.78145
MEAF6	7.40199
LSP1	9.52891
MAGOH	7.41137
GPR89B	5.18634
MRPL51	7.41354
TMEM42	6.80452
DDX10	5.55968
INO80E	7.37534
LIN7B	5.23011
GMPR2	6.79271
ALG6	5.09623
PPM1B	7.05113
ZNF622	6.66218
ACTBL2	8.47762
NIT2	6.43576
FAM105A	5.36217
COMTD1	6.35182
MTX1	5.18864
TOPORS	6.01893
POLR2L	9.4778
UGP2	7.30066
MPHOSPH10	7.66736
NDUFAB1	6.80505
NMRAL1	5.86395
SCRIB	7.56016
HMBOX1	6.46669
NCK1	6.16104
CLK3	7.58108
LETMD1	6.50646
TFEB	7.57672
SUPT6H	5.92433
GTF2F2	5.43234
OAZ1	11.1053
ATP6V0E1	7.25331
ARHGAP25	8.723
PPP2R5D	6.28673
RIN3	5.6045
HIST1H3D	9.85903
CLIP1	6.57445
UBR1	6.34164
LRBA	5.72154
EBP	8.24015
RPP21	7.98457
FAM49B	6.92936
AUP1	7.42294
ISY1	5.28651
NOP2	6.10383
2022-03-07	5.06125
CEBPZ	6.86308
UBE2A	5.97054
PRKRIP1	5.85207
POLG2	6.99643
SMPD4	10.5713
OGT	8.31611
MLF2	5.07352
MT1A	8.63139
KLHL24	5.11317
DPP8	7.79281
HSPA5	6.68815
MRPL47	8.32144
ZBTB8OS	6.24427
SASH3	5.71765
RAB4A	5.2416
INTS4	5.92917
STOML1	5.41254
TRIP4	5.3272
ATPAF2	5.1052
ZNF7	5.05153
CSNK2B	6.9798
ZNF267	9.6549
GIMAP7	8.56748
ARRDC1	5.5226
VPS13C	6.52701
TCEAL8	5.86169
WDR54	5.08079
TRAPPC3	5.37909
PCID2	6.14331
FAM98C	6.53321
SPOP	5.87548
LRRC40	6.92846
NFYA	5.06289
RAB1A	7.15403
TRIM52	5.51659
MLLT10	5.6902
DEDD2	6.60062
PTPRCAP	7.70693
CHSY1	5.83928
MRPL23	6.33537
DRAM2	5.62444
LARP4B	5.99944
PTGER4	9.11838
GRK5	7.31772
MAGED2	5.84775
RPA3	7.2205
FOXN2	7.5118
SRP54	5.31658
DDX41	5.48864
PTPN1	6.60177
TWF2	5.33853
TRMT112	8.50551
STX12	5.31057
PIK3C3	6.43883
MRPL32	7.89208
SP140	7.24065
CCL24	11.1293
IDUA	5.28754
SIRPG	6.68242
STK40	7.59349
RAD51C	6.13965
TRPT1	6.4508
GLG1	7.87591
NOL11	6.00287
UCHL3	5.99376
MITD1	6.28787
SCYL3	5.81928
HIST1H2BH	7.66872
NCBP2	5.48416
FLNA	7.71332
SNAPC2	6.0017
C9orf142	6.59359
PPHLN1	5.79434
SNRNP27	5.5175
FMR1	7.74125
BNIP1	5.54766
NUDT22	6.8722
PPP1R12A	6.27819
IL16	5.52794
TSSC1	6.90531
NDUFB6	6.37498
UBE2O	5.77859
PTPN11	5.61208
BACH1	8.93101
SMARCAD1	5.10451
EIF3C	11.1527
TOR1AIP1	5.27081
SCARF2	9.14643
PRDX6	8.08631
EZR	10.5057
UCP3	11.123
GLUD2	5.84844
TECR	5.7022
GTF3C3	5.42223
YDJC	6.49737
CELSR1	9.59557
CCDC88B	8.8038
PSIP1	8.01887
TIA1	5.3809
WDR55	5.91651
PNKD	6.41341
BOLA1	5.73324
SPPL2A	5.6395
ZRANB2	6.87332
CHCHD7	7.24299
ARMC1	5.1374
MRPS35	6.83865
PSMB9	8.49482
DERA	5.47213
PA2G4	6.75635
INPP5E	7.32582
TMEM134	6.07205
RALY	6.03648
AQR	5.07413
RDH11	5.80052
ZNF644	8.04289
RNASEH2B	6.91912
PPP1R14B	7.84672
EPC1	8.73083
DGUOK	6.18829
CBX1	5.49108
DNAJA3	5.02933
DPH3	5.75715
RASSF2	7.93541
MRPL39	6.0204
LDHA	7.26907
PSMB3	7.26942
IQGAP2	7.21835
GLRX3	6.96173
PAIP2	8.10925
VPS13A	6.12453
ZNF580	7.14378
DNTTIP1	5.27314
PAICS	5.56384
PGLS	7.21546
RPS6KA1	5.79657
MARK3	7.92886
EXOC7	6.74636
ILK	5.26157
NT5C	7.31386
LSM5	7.28968
FNDC3A	6.16564
EIF3D	9.20912
SEC61B	8.36643
SIN3A	5.29035
VCP	8.14044
UBE4A	7.5129
GCDH	5.35774
USP15	8.57062
PPP2R2D	6.04697
ARFGAP3	7.17118
ECSIT	6.37878
SPCS1	7.15427
YWHAG	5.97916
HBP1	5.85086
DHRS7	5.80878
MMP17	9.10695
OSTF1	6.8248
THAP1	5.41806
HIST3H3	14.2503
TMED10	6.87857
ODC1	8.84181
KIF13B	5.21318
INSIG1	5.83453
OR10H2	9.07267
IDH3G	6.10142
PRKCZ	7.49558
DDB1	7.06337
ZNF12	5.91284
RHBDD3	6.18035
LRRC8C	6.95026
NAPG	6.65882
C14orf93	5.28164
ACTL6A	5.5486
ARMCX5	5.61538
RNF149	6.9067
WDR18	6.69256
NR1D2	5.99265
PEX13	5.54703
SF3A3	6.32534
NSMCE2	5.55407
DUSP15	8.79627
ARPC3	9.32876
BCL7B	5.9334
CD320	6.32307
RPL10L	11.7686
VKORC1	5.81764
PTPN22	5.6568
ISG20	10.8051
PTPRC	9.88839
MAP4	12.8499
CIAPIN1	5.66595
SETDB2	7.53345
RTN4	8.68397
EDARADD	9.07873
ENO3	5.98506
MFSD1	5.86483
RNF125	7.87092
RPL4	10.8223
REL	5.81557
SMC4	7.24755
TMBIM1	5.27737
CYP2W1	16.1605
PSMC3	6.03317
FBXW7	7.91334
MRPL35	5.31457
DALRD3	6.29747
TRAPPC5	7.29317
GPR155	14.4377
RPS3A	11.2594
ESD	5.64751
HSPBAP1	5.58443
GNB1	6.27731
IK	8.22825
PHKB	6.61785
MEX3C	6.49204
TMEM106C	6.78178
FDFT1	7.11201
HIST1H2BI	9.57825
UBR2	5.9353
RGS4	15.0492
ANP32D	6.48207
C19orf48	6.7866
UBE2NL	7.86189
BHLHE23	11.1263
PIAS2	6.12529
OXSR1	6.02847
PUF60	6.60197
FBXO9	8.46017
USP33	8.43393
TSHZ1	5.03689
STRAP	8.22534
HSF1	10.5576
ZNF692	6.22331
SEPHS1	5.47415
C21orf33	6.63121
LGALS3	9.04314
PLEKHF2	7.16907
GIMAP4	7.02809
ARHGEF3	5.83793
ARL1	5.43389
CHCHD10	5.25509
ARTN	6.69631
PGAM1	5.98593
PTPN23	5.13584
PKD1	8.97508
GNPTG	6.80954
SDCBP	6.51532
ZDHHC17	5.19803
IRF3	6.13286
ELK4	7.44937
COX11	6.51236
LIN37	5.78645
MFSD11	5.53578
NTAN1	6.41111
RNF151	5.75518
TFRC	7.15292
FAM35A	5.64131
HIST1H2BB	8.79225
DOCK10	7.04767
TAF12	6.54399
RIPK1	6.1906
BCL11B	7.85791
GNL1	5.35278
PRPSAP1	5.28962
RNF26	5.93598
TRAF6	5.20191
AHCYL1	5.01357
ACOT1	8.04652
FAM65B	6.5332
SURF1	8.27789
STX8	6.44923
CARHSP1	5.18508
C19orf12	5.71591
PEX14	6.99242
UXT	9.49906
CYC1	5.41903
MIB2	5.1462
MAML1	10.1976
HELZ	6.54157
MRPL48	6.47363
PPP1CA	6.49894
ANKS1A	5.26964
REXO1	9.29244
MORF4L2	5.5575
UBE2G2	8.00258
EBNA1BP2	6.9715
EDEM3	6.00945
PUM2	6.4296
LRRC14	5.51006
ABTB1	7.10016
ZNF600	5.66972
LIME1	6.08484
SRP9	5.67566
MED15	6.13643
PCGF5	6.14434
HAX1	7.73069
CD164	7.01864
OSGEP	5.92674
GYPC	5.72686
STX16	7.07605
RFX1	5.51315
NEU1	6.42074
ZFAND1	5.85451
PPP1R12C	8.61299
CRLF3	5.69491
DAD1	7.82184
PIAS1	5.73071
OSM	7.0415
LAS1L	8.29021
CAMK2G	5.46517
XRCC5	6.28203
TDRD7	5.36982
GAPDH	9.03556
IRF9	6.04897
FAM126B	6.08276
RPS27L	9.31781
LRRC8D	6.62233
CD3G	9.22711
TSPYL1	7.25617
CYTH4	6.0629
ZNF92	8.67089
ISOC1	5.15388
RBBP4	6.37918
DNLZ	6.54613
APOL2	8.11045
PGM1	5.19372
RPUSD1	6.60135
TMEM141	7.09331
ZBED5	7.08942
FAM103A1	5.7498
DDIT4	8.38258
CASP1	7.32604
SYS1	5.35476
EIF4A3	8.32701
CHCHD1	6.55728
CHRAC1	5.29392
HMGCS1	5.09366
PSMG1	6.74749
PRDX5	7.32489
YIPF1	5.65843
HRASLS5	10.2363
CD27	7.78979
SFTA1P	13.6884
BOLA3	7.03864
COG8	6.23328
PARL	6.40661
CCT8	6.99089
ZNF257	9.23857
EZH2	8.55982
ATG3	6.00332
SNRPD1	9.23694
CAPNS1	7.06327
TBL1XR1	5.98635
AHR	6.60029
RSL1D1	6.152
RCC2	5.35775
PHPT1	6.65207
MTMR4	6.57391
STK11IP	7.02057
ZNF143	5.16105
MCM7	8.16036
BCLAF1	8.64312
PTTG1	7.23778
BIRC2	6.39147
TRIM22	6.63558
LSM10	6.2832
MRFAP1L1	7.29904
WIPF1	5.57755
DARS	7.299
LSG1	5.589
BCS1L	5.64666
ENSA	5.61639
TMEM14C	6.7909
DCP1B	6.81315
DCTN4	5.95947
EHD4	5.39362
IER5L	7.6199
WDR33	5.80736
TALDO1	7.54863
PRMT7	6.86425
RWDD3	6.31294
SCAMP3	8.51635
LSM3	6.61203
MEA1	6.66718
CASP5	7.57173
MPHOSPH8	5.79442
NKX2-5	13.6307
PAF1	6.08537
OXSM	5.6124
PRKCQ	6.02197
HNRNPA1	11.5102
IP6K1	9.94387
KDM3B	6.14476
AIFM1	7.38443
DBNDD2	5.88578
YPEL3	5.31358
TRAF1	6.37592
UNC13D	5.08947
NRBP1	6.50975
TMEM126A	6.98599
GDI2	5.59094
SLC16A12	11.7207
AEBP2	5.93446
ING5	5.82616
ATP5J2	7.09195
RBCK1	5.27742
ATP5G1	6.69246
FANCE	6.01735
GOLGA3	5.42815
ZNF655	7.26946
PLEKHO2	5.53103
ZBTB25	6.27475
CRBN	6.69376
ECHDC2	8.23932
NSMAF	5.82536
PTS	7.02808
DHRS12	5.63528
WHAMM	8.38859
HP1BP3	8.01766
CALM3	5.8143
LBH	6.94246
PHF2	5.75153
STX10	5.27203
TRAPPC2L	6.83989
CDS2	5.29639
SPATA13	6.94551
RPL22	8.90428
RCN2	7.75964
SLC41A3	6.77982
HCFC1R1	5.87741
CLASP2	5.56643
BLOC1S2	9.14509
BZW1	8.52097
PTPN6	6.21091
SYMPK	8.56216
POLR2D	5.17806
ACAT2	7.45107
PIK3R1	8.47019
CSRNP1	6.64081
DGAT1	5.20489
PPIB	8.3953
KLHL6	5.55924
LYPLA1	6.38977
RARA	6.92463
TRAF2	6.53078
NPM1	11.7101
APH1B	5.69843
CDCA7L	6.10361
PGAP3	5.36711
IL10RA	9.12722
VILL	6.59064
RPS13	11.9876
RIF1	5.70271
SLC37A3	6.32895
LGALS8	5.80419
CDK5RAP2	5.82741
GUK1	7.83679
TPP1	8.48927
TMX4	7.0104
CNN2	8.01638
STRN4	6.16672
PSMG3	5.6694
ATG5	6.02047
PPOX	6.10715
C4orf3	7.56066
SNX13	5.1273
EIF3E	9.39025
HIGD2A	6.69015
COX5A	6.46733
PCBP2	6.44662
LPXN	5.47586
CAMK4	8.10038
BCL7C	5.28629
SNRPG	7.63265
AMD1	7.94961
B9D2	6.53104
RFX7	6.23833
2022-09-02	5.70195
ADAR	8.20678
ITGB1	8.37735
MBP	5.81759
FXR1	7.62251
IKBKB	5.90632
CCDC107	7.15593
ECD	6.00665
NDUFS4	6.65696
ZC3H4	5.22884
SLC10A3	6.19783
RNPEPL1	9.46203
NCAPH2	8.84683
ARMC10	5.00671
RNF139	11.4053
CMTM3	8.96569
CSTB	7.14948
DRG1	6.04057
ARL6IP5	6.9785
CASC4	5.59417
ARF5	8.35568
SCO2	6.35533
PPP1R14A	10.2937
CTDSP1	8.05883
MYC	7.10653
BRCC3	6.10783
RABGEF1	6.02588
HSPB11	6.8757
TRIP11	5.91079
FBXL6	6.87383
BCAS2	9.57035
ZBTB40	6.02404
DCTN3	7.08275
RASGRP1	7.55307
YIPF3	5.96691
GSK3B	5.53517
TOMM40L	6.19806
DNAJC3	6.95049
FAM13B	5.67783
RAE1	7.99583
MGA	5.65217
IRS2	6.732
ATG4B	6.61744
CCDC86	7.8389
ANXA6	7.91733
MRPL44	6.23078
NHP2	8.31265
PSMD2	7.37451
ELL2	7.53413
SARS	7.87778
RAB2A	7.09768
PMVK	6.03193
BBS4	5.32364
MRPL49	6.38355
METAP1	5.95148
SMARCD3	6.59741
SORBS3	10.0052
RBM18	6.01098
POU2F1	6.20382
MRPL15	5.59514
BTN3A1	5.68257
NUP160	5.01814
ZNF207	6.29191
RER1	6.64903
SLC35F3	5.29248
SND1	7.28021
DYNLL2	8.271
ANKHD1-EIF4EBP3	5.60663
PJA1	7.06916
BCR	6.44187
TSSC4	7.32611
RGL2	5.51568
XRN1	5.62062
REEP5	6.66302
NDUFS6	9.90641
MDP1	6.26873
RPF1	7.22433
PRDX1	7.12951
BBS5	11.4562
MRPS27	5.19578
TARS2	5.17603
MRPL37	5.46108
EN2	12.0132
AS3MT	14.7856
VEGFB	7.02489
SEC22A	5.08898
LIPA	6.45994
SMARCD1	6.61341
SPG11	5.97194
SENP5	6.225
DNAJB14	8.09771
TFPT	5.79999
SEC14L1	5.68324
SIDT1	5.21114
PSMC4	5.688
MRPL13	6.69283
ADA	8.19901
PACS1	5.32485
C21orf59	8.48964
ZYX	5.07673
ASCC3	7.25374
WDR48	6.63552
CPSF6	6.36924
ZNF275	5.75626
ECHDC1	5.95029
RABL2A	7.18528
CTDSPL2	5.2038
MTIF3	6.29023
ZNF524	5.82678
TBC1D23	5.62095
REXO2	7.25064
AZIN1	6.72403
PAIP1	7.44571
TRIB1	7.36681
SUMF1	5.6722
ENY2	7.17033
C20orf144	6.60459
RORA	10.0203
HIST1H4K	8.1241
PNRC2	6.61988
TBC1D14	5.2936
NFAT5	7.32668
MST1	5.36014
SLC25A22	5.17745
TPI1	7.32877
DHRS3	7.66845
IFIT5	6.00436
ZNF493	6.77022
GATA3	6.92435
ZNF101	8.07023
TTC39B	6.5403
CWC22	5.74737
TRA2A	5.18773
ACTR3	7.72127
BID	7.10248
FOXP4	11.412
C19orf24	8.00364
FHL1	8.93333
LSM6	6.74838
CCDC53	5.90891
GNG5	6.489
YY1	6.73499
GALT	5.99583
STT3B	5.34326
RCAN3	8.60488
SEC24C	7.92481
UBR4	7.42872
RSL24D1	6.86223
TUBB	5.55287
STARD3	7.74488
GTF2I	8.86491
MAP3K11	6.58816
PURA	6.37128
MRPL52	6.31646
CYGB	12.2677
COG1	6.69649
COG7	5.20839
PHF20L1	5.23753
PARP8	8.01694
RNF10	6.75811
SEC23A	7.12866
2022-03-06	6.6655
BTF3	8.47347
GNB1L	6.00566
FAM160A2	6.82243
ATXN2	5.9439
MRPL4	7.88384
RASSF5	6.0673
TMCO1	5.28711
KLF3	7.23032
CFDP1	6.13539
RPL29P2	10.3125
HUWE1	5.54076
BIN3	6.61948
SH3GL1	6.24224
SRPRB	5.90612
C5orf45	7.67382
ATAD3A	7.53955
C12orf45	5.75221
ZNF330	5.48844
SAT2	8.41342
BTG1	8.1976
LUC7L	7.5776
KPNA6	5.89387
ID2	9.42852
DDX56	7.697
PKN1	5.36881
ERGIC3	5.97015
KARS	7.11245
RAD23A	7.8262
U2AF2	8.42771
RPP38	6.16544
NDUFA10	6.40117
HIST1H1E	10.5894
FIS1	6.71213
RBX1	8.07222
PSMA4	6.57153
TOP1P2	5.00973
IMPDH1	8.62769
NOC4L	6.39602
URM1	6.67702
ZNF385A	5.35364
HIST1H2AH	11.1295
KPNA4	6.05746
EVI2A	7.09593
FIP1L1	7.81446
AKAP8	7.65232
ATG4A	5.675
DNAJB1	7.64946
UFC1	6.44058
ACD	6.59762
OTUD5	7.01465
SKAP1	8.32342
CISD2	5.57338
[truncated: 3,186 more rows]
