# Supplementary material for: Exploration of mRNAs and miRNA classifiers for various ATLL cancer subtypes using machine learning
Source: BMC Cancer. 2022 Apr 21;22:433. doi: 10.1186/s12885-022-09540-1 (PMC9026691; doi:10.1186/s12885-022-09540-1)
Supplement: Supplementary file 2 — Additional file 2: Supplementary data file 2. List of unique DEGs for each ATLL subtype. [file 12885_2022_9540_MOESM2_ESM.xlsx]

## Sheet: Sheet1
ATLL_acute	ATLL_chronic	ATLL_smoldering
UBQLN1	SLC25A1	PARP1
IPO5	BFAR	MRPS7
PCMT1	AARS2	PHF13
ACLY	VCL	FAM122A
GARS	CHMP6	HIBCH
NUDT2	ADCK5	CFLAR
LRPPRC	RRAS	CHMP1B
MBD1	FLOT1	STAT5A
RNF135	SLC22A7	SLC25A39
PHF5A	SLC37A4	IFRD2
DSCR3	CC2D1B	ZNF350
NFYC	C7orf43	DAXX
CTSC	CLEC16A	ESYT1
DAAM1	SLC35C1	SH2D1A
DYNC1LI1	TRAPPC1	SNX4
IDH2	DBP	TLR1
ADIPOR2	FZD9	NCAPD3
SPAG9	KIAA0513	NKAP
ATP5S	GNRH2	ATP6V1B2
JKAMP	FAM189B	FAM105A
NDST2	INF2	MTX1
CLK4	TTLL12	RIN3
GOLGA5	PYCRL	MLF2
AIMP2	C19orf25	KLHL24
CKAP5	DHX16	ATPAF2
PRKAB2	KLK9	ZNF7
HCFC2	RMND5B	WDR54
SENP2	SEMA6B	NCBP2
UBE2G1	GPC2	AQR
RP9	FAM63A	DNAJA3
SAR1B	PDE7A	KIF13B
CHMP2B	FGD1	ENO3
ZC3HC1	CNNM3	TSHZ1
ZMYM4	TMEM38A	MFSD11
FAF2	TMEM63A	GNL1
CANX	TMEM129	CARHSP1
ALDH9A1	FOXS1	TDRD7
TXNDC12	FSCN3	PGM1
NNT	FAM124A	RBCK1
FLVCR1	FCER1G	CSRNP1
TSTA3	MICALL2	CDCA7L
SDF2	NEURL4	NUP160
CAB39	BCL7A	SLC35F3
WDR61	TAOK2	ANKHD1-EIF4EBP3
RMND5A	MEGF8	TOP1P2
GALC	DHX57	S100PBP
NIF3L1	TRPV1	PFKFB3
RSPH3	MGLL	ABCG1
MTPAP	CARD10	RELA
PRDM10	ESRP2	CYB5A
C12orf4	LCE1F	IFIH1
MED6	SLIT3	PTGER2
ZDHHC24	RARG	TOPBP1
SCAMP2	PEX10	ATP6V0A1
DNM1L	GYS1	MYL6B
HTATIP2	LDB1	MBTD1
SMAD3	ZNF253	MAGED1
GYG1	PTCH2	CAP1
TRMT12	BRSK2	PPP1R10
NINJ2	IFT172	ST6GALNAC6
KDELR2	SPDYE2	TKTL1
C21orf91	CEP72	OASL
NUP37	ZC3H7B	ACSL1
ATXN1	TARP	PRMT2
TMEM209	AANAT	DUSP23
IER3IP1	C1orf162	SLC7A6OS
E2F2	SPRR3	NOSIP
TP53BP1	GFOD1	MCM5
NDUFAF1	PYGM	HOXB2
LARP1B	TRPC2	SLC39A8
TARBP2	TNFSF12	TCF20
PURB	GPD1	SOS2
UFSP2	AVEN	ADH5
UBA3	TAS2R60	STMN1
DNAJC19	CLDN11	CAT
SOAT1	APC2	SAMD3
WBP4	MED31	AKR1B1
CSTF3	GSX1	ZSWIM6
RIT1	HSPB9	DUSP6
USP32	XPA	LRRC8B
RFWD3	PDLIM4	MCAT
ATP6V1E1	CXCR3	MBNL3
MRPL12	TRMT61A	CD70
ZNF830	MDFI	CCL3
ATXN7L2	ACHE	ETFDH
SLC35F2	KLK14	LPIN2
DHRS13	TEAD3	ADAM10
TMEM5	KLF9	SLC36A4
CIDECP	SKI	TTN
STOML2	A2ML1	MRPL46
YIPF6	LCE2A	C1QTNF3
MKLN1	SMAD7	TMEM167B
GMFB	KLF14	METTL1
PM20D2	WDR86	ACOT7
CC2D1A	MBD5	SLC2A3
POLR3K	PRRT1	MYB
ZMYM6	TSC2	FOSL2
TRIM27	ANGPT4	IL15RA
GBAS	LCE2C	GLB1
ASH2L	MYOD1	ZNF571
DCP2	CTU2	C1QTNF6
RP2	MAP1LC3C	CH25H
URB2	OTUD7A	GADD45A
ADCY4	GDNF	SLC16A5
ABHD5	MLXIPL	SLC9A5
ZDHHC6	VPS13D	RPA4
TAPT1	CD3EAP	NLE1
EI24	MDC1	DIS3L
ZNF280C	CHAC1	ZNF701
SLC38A5	FAM47C	PRB3
MAPK1	GPR156	EGR2
PELO	TNF	IL4I1
SEC23IP	SLC5A2	ZWINT
C3orf38	GPA33	MYEF2
ABHD3	CLEC12B	DDX11
ALG1	MESP1	FRMD4B
GBP3	SESN2	E2F1
MTMR2	MAPKBP1	ACBD4
PEX7	KCNK7	WDR3
MRPL17	RGP1	ANKRD18A
MED8	SMAD2	FANCC
FAM53C	FAM127B	KBTBD11
ENDOG	KAT5	PDE1B
MXD1	TRAF7	B3GALNT2
CHMP1A	UBE2Z	IL1B
CHCHD3	CDADC1	SETD7
MRRF	ENTPD2	TNFSF11
ANAPC13	UBA5	TPO
TADA1	KCNAB2	LSR
CEND1	PPP1R2P9	CCDC14
ME2	NEK3	RNASEH2C
PAPSS1	PAFAH1B2	CCDC50
NRSN2	LGR4	JAKMIP1
USP8	GRIN1	CHN1
RFK	EIF4G1	INPP5F
C15orf57	HNF1A	SEMA3G
FUNDC1	CLTC	2022-09-10
SDHD	METTL14	CLEC4M
RBBP8	TMEM164	ARNT2
RNF141	TAF1	MT1G
NAT6	ARAP1	MAF
CNOT4	KLC1	STAG3
JAK2	INO80	MAGED4B
MRPS17	RHO	CXCL1
FHL2	EHMT1	LAG3
ARPC4	PTDSS2	SAP30
HEATR1	COG3	CCL3L3
C12orf76	SCPEP1	BIRC5
BIRC6	ADAMTS10	NCF2
SRPK2	PATZ1	WWC3
PQLC3	FUK	RASGEF1A
MED7	TMEM104	IFI44
PCMTD2	TLX2	SPINT2
SEC24A	HIST3H2BB	BHLHE40
ZMIZ1	SIRT7	TMPRSS5
SPAST	ZNF784	RGS9
CD58	NPEPPS	PLEKHA1
RTN4IP1	MAN2A2	HSPA1A
SMS	KCNQ1	KCNK1
TMEM187	USP7	FGF9
FBXO5	MARK2	MAPK11
CRADD	CSDC2	TSPAN8
PRRC1	CGGBP1	GRASP
TRAK2	LSM12	SLC25A21
KRCC1	MARK4	RPL23AP32
HCP5	ZNF512B	MCAM
MTMR6	CHMP4B	FCGR3A
TM7SF3	UBE2B	BIRC8
C12orf29	DNAJC7	KDM5D
NME7	LGALS7	SLC6A20
ENPP4	TMEM8A	ATP8B2
ABCE1	MAPK14	KCNMB3
HDAC4	PDPK1	PBX4
NIPSNAP3A	DOT1L	HMOX1
DUSP11	2022-03-05	RPS4Y2
SERTAD2	RUFY1	ITM2C
FASTKD3	PMPCA	LGALS2
EIF2S1	KDM5C	TOX2
HPS5	ADAM17	EXO1
RIOK2	TBC1D9B	TP53INP1
PTPRN2	CLCN6	KCNH5
CHCHD4	KISS1R	2022-09-05
GART	GIGYF1	NR6A1
RCBTB1	ZNF337	DCAF11
TRIT1	ASB6	XIST
UGCG	PDPR	HBD
PANX1	ZNF707	GZMH
PPM1M	GOLGA4
RPAP3	PRPF31
ZMYM5	SLTM
PLEKHA3	CSNK1A1
XAF1	TUBGCP6
PDCD2L	FAM160B2
ABCB10	TMEM53
TNFSF10	ELK3
GCH1	IQCE
DCUN1D3	RORC
TRMT11	HIPK3
IFI35	MRPL38
ZSCAN29	LRIG2
TATDN3	NLRP1
NIN	FMNL1
SLC39A11	USP12
AFF1	AQP2
APOBEC3G	LRPAP1
NQO2	CEP250
SNX11	PTPRJ
TRAM2	KRTAP5-9
PDZD8	KDM2B
GEMIN6	DHX37
CRY1	ZNF687
ZDHHC13	ARMCX6
CDK5	GPATCH3
RAB6A	MRPL43
ISCA1	MICAL3
TEX264	GMEB1
B3GNT2	ZNF266
MAF1	TMEM170A
PYHIN1	HTRA2
FH	TFG
RAPGEF6	DEF6
GSPT1	TMEM18
BDP1	TRIM35
SCO1	FAM53B
RCN1	MYCN
GSDMD	DHX38
SEC22B	SYF2
LAX1	REPIN1
ZZZ3	GOLGA8A
HCCS	ARFGEF1
ELP4	MED22
GABPB2	RIC8A
ELMOD2	CDK9
RBM7	BRD4
HS6ST1	CDC42SE1
GALM	GLTSCR1
MECR	P4HTM
USP46	IRX3
MFSD6	RBM15B
RPL39L	MYBBP1A
TCTA	RFWD2
SEL1L	DCAF5
CAPRIN2	HNRNPA0
NAP1L5	ZC3H6
UBE2W	SLC25A28
GFPT1	EIF3J
RNFT1	MTMR3
CAPZA2	WDR1
PSAT1	MKNK1
FRY	DHCR7
GTF2H1	ZUFSP
CHD9	RAF1
VASH1	CALM1
UBE2T	RBM42
WDR41	PPP2CB
C4orf33	ALG2
SLC4A7	MAP4K4
FGFR1OP	CTDP1
DTWD1	SLCO3A1
APOM	MARS
HELQ	ZC3H18
EIF2S2	CDK5RAP3
CDC23	ZBTB17
PIGK	CIAO1
NCBP1	GLB1L2
WDHD1	PTGES3
YIPF2	ZNF276
FEM1C	LIG1
DCUN1D1	GNB2
SPIN1	FAM134A
SGCB	POLR2B
C17orf62	POMP
LHFPL3	FOXK1
NLK	ARL2BP
KIAA0753	ADPGK
LIMA1	IVNS1ABP
ELP3	FBXO11
FBXO3	ARHGAP17
PCCA	JAK1
FBXO38	ATL2
AIM2	MINK1
ITGB3BP	SCYL2
PIGF	ITPR3
PTGER3	AMFR
LY96	ZBTB5
TSC22D4	MUS81
APTX	NCOA1
BTN2A1	WRN
LXN	ZFAND2B
PIBF1	ESYT2
CASP2	EID2
HDAC8	ITCH
CCDC146	GGNBP2
VPS8	SETX
ZNF654	MTPN
SPATA7	CLN3
SKA2	HARS2
GPHB5	PAK2
ZNF138	B4GALT3
TRIM14	SLC27A1
NUSAP1	TAZ
KIAA0101	EMD
EIF4E3	C1orf54
RIPK2	C22orf34
IL1RAP	C19orf52
PDLIM5	CD81
ARV1	RBM6
SSFA2	CLPTM1L
PRIM1	CDC37
COMMD10	EIF2B5
TMEM87B	CHD4
RRAS2	ATP13A1
PLIN2	PPP2R5A
RALB	WASF2
ZMAT5	C18orf8
PEX1	ADD1
ALG14	ILKAP
LEAP2	CPLX2
RNF113B	INPPL1
GLRX2	IKBKG
ANXA2P3	SLC44A2
GTDC1	WDR37
CENPN	ERCC3
MYOF	METTL10
CBR4	AGAP1
PACRGL	NAT10
SPHAR	PMM2
TM2D2	UBXN6
GPR18	ENTPD4
HERC4	KLHL36
ENOX2	LYSMD3
ACOT4	DOK2
AUH	FERMT3
STON1	CAMLG
AIFM2	CARD11
CAB39L	GCC1
CENPK	HNRNPUL1
RPE	ADSS
CXorf21	TACC1
SOCS4	USPL1
SGPP2	KDM3A
PXMP2	RHOG
MBLAC1	MRGPRF
PLEKHA5	PRR14
CFL2	PIK3IP1
KIF16B	NOG
MTX3	SLC25A44
HELLS	RNF166
ARFIP1	PEF1
GOLIM4	SMG5
RCBTB2	SEC61A1
C10orf88	ZNF362
ZAN	CD40LG
NETO2	MICAL1
KLHL28	ELL
ZNF57	TMEM203
HLA-DOA	CDC34
NAT1	MAP2K1
C18orf32	PCSK7
SRM	LRRFIP1
MED25	AKIRIN2
COG6	OR4D2
CHRNA10	IRAK1
DNAH17	ZNF710
TRIM16L	HCRT
ZNF789	TCEB2
ALCAM	SAMD8
GGH	ZNF492
KIAA0408	PSME4
VCY	RRP7A
HS3ST3B1	IL6R
ANO10	NUP214
DDX59	LEPROT
BCKDHB	DNAJC8
TOMM34	CADM3
KPNA5	FAM50A
TNFRSF8	KCTD5
PHLDA1	UBE2F
TFDP1	LEO1
CABP4	MGAT1
RLN2	ZNF775
ARMC2	PQLC1
PSTK	DYNLT3
PAM	XPO6
ABAT	TRPC4AP
CGRRF1	TM9SF2
FAM167B	BLOC1S1
TMPRSS2	ACTR10
RAB40AL	SAMM50
ZNF33B	UBE2N
BPNT1	CHAF1A
BAGE	TNPO1
ERC2	LMF1
RAB28	ZBTB4
BUB1B	UBE3A
NEK4	ZNF14
PIF1	PUS1
P2RY10	CHERP
WARS2	IKBKAP
IMMP2L	ADIPOR1
TFF2	FNIP1
TMEM145	PLAC4
SNHG10	DENND3
ZNF570	MAN2A1
PTHLH	NDUFA9
FBLN5	ARHGEF10L
DNAH11	CHTF18
H1FNT	MTR
VANGL1	ATP2B1
UBXN8	DDX24
AKT1S1	KIF2A
RGS13	SLIT1
FAM122C	UPP1
HYI	TES
LACE1	ZDHHC7
SPINK2	THUMPD3
IL7	ZNF3
VHLL	ERP44
TTC22	KRR1
PDIA4	PRKCB
ZNF605	ESCO1
SP4	NFIL3
APITD1	CTSS
GRIK5	ZNF414
MGST2	AHCTF1
GAN	ANKRD23
SLC26A2	RAB14
ZRANB3	CAPN10
LATS1	TXNDC15
G2E3	COPS8
LMAN1L	RRP1B
TMEM174	DLD
HMMR	PHF10
ATP2B3	GSN
HMCN1	USP11
CEP170	SLC39A7
BHLHE22	MCM3AP
FAM126A	GRIPAP1
ZNRF1	PRKAR2A
C4orf46	HOMER3
HPDL	PTPRE
KCTD8	FAM168B
ARNTL2	ETF1
C3orf33	CNOT8
PTER	SLC6A19
USP6	HSD17B1
PCGF2	EFNB1
DACT2	RPUSD2
WNT5A	IDI2
CD300E	TUBB3
POF1B	ATAD3C
RERG	KIAA0232
ZNF28	SCAP
CREG2	PNN
C7	POLD1
TRIO	SGSM3
PALM3	TRIM26
C3orf14	CTBP1
PRSS2	HSH2D
MED18	MTF1
HHLA3	UHMK1
CYP2A13	ATN1
KLHDC1	DDX50
APOLD1	PIM1
GLIS1	NR2C2AP
MKI67	AP1M1
RTP4	MAT2A
SCARB1	DMAP1
MAN1A1	FOXC2
DDX60	ELF2
SRD5A3	IFNGR1
TXLNB	TUBB6
BATF3	GABARAPL2
LINGO4	FGR
HAP1	MTCH2
DUOXA1	MOAP1
CSF1	DYNC1LI2
CRYAB	E4F1
NSUN3	TM2D3
PLEKHH3	CMIP
ANKRD13B	KAT2A
ABCD2	WARS
ATP7B	HIST1H2BF
CCDC30	RAB34
ZBTB41	SRI
NPHS2	RRAGC
KCND3	JDP2
VASH2	ARL6IP1
LAMC2	RBM38
PAPPA	APOBEC3B
TLL1	FANCG
CHN2	ATP2C1
CCNB2	GTPBP10
TMEM119	CUL4A
DRD2	TBCD
SEPP1	ALDH16A1
GPN3	LILRB2
OMG	TLR2
GPR52	PPTC7
FAM179A	HIST3H2A
CDCA2	ALOX5
CNTD1	CFP
PBK	ZNF212
RACGAP1	LMNB1
POU4F1	NRN1
CDH5	RPN1
ADPRH	SIL1
CCND2	TMEM204
RASIP1	FOXE1
RASGRF2	CHURC1
ENTPD1	NEU4
C16orf45	RYBP
TFCP2L1	RNF114
TNP2	PLEKHJ1
PKP2	TOR3A
FBXO2	BLMH
CHD5	CPT1B
UBXN11	KDM6A
NT5E	DNAJC1
MAP6	STK17A
SSC5D	CCT5
MEGF11
SLC10A2
HFM1
REG1B
ZFY
POLR3G
ACE
TLR5
NR2F2
SYT4
TSHZ2
RGAG4
F2RL3
GFRAL
NXF3
ADCY9
TP53I3
P2RY1
CLECL1
SLC27A2
SLC39A9
APC
EEF2K
SLFN13
DAPK2
ZNF208
CNBD1
LIPI
RBP2
INHBA
RPE65
FCGBP
GSC
TMEM171
HIST1H2AA
MYO7A
TAS2R46
CCDC114
MYO16
CDH12
PTGIR
MAGIX
DEFA6
GRPR
OR10T2
PLA2G3
NALCN
ANXA4
MYO6
MMEL1
ALS2CR11
GEN1
KIAA1324L
WDR63
ZNF711
BCAN
C1orf61
SLC7A10
C19orf57
CSPG5
KLRB1
TRIM6
MAOB
SFT2D1
TMCO5A
FOXN1
IFIT2
THAP9
OAS2
GRAMD1C
LAIR2
HDAC2
CYB5R2
