# Supplementary material for: Exploration of mRNAs and miRNA classifiers for various ATLL cancer subtypes using machine learning
Source: BMC Cancer. 2022 Apr 21;22:433. doi: 10.1186/s12885-022-09540-1 (PMC9026691; doi:10.1186/s12885-022-09540-1)
Supplement: Supplementary file 3 — Additional file 3: Supplementary data file 3. The involvement of each gene in each pathway and the previously reported function of genes in the ATLL progression. [file 12885_2022_9540_MOESM3_ESM.xlsx]

## Sheet: acute
Pathways	Proteins		The previously reported functions in the ATLL progression	References
Glutathione metabolism	SRM,SMS,IDH2		IDH2 : Rarely mutation was observed in ATLL patients.	Nagata, Yasunobu, Kenji Kontani, Terukazu Enami, Keisuke Kataoka, Ryohei Ishii, Yasushi Totoki, Tatsuki R. Kataoka et al. "Variegated RHOA mutations in adult T-cell leukemia/lymphoma." Blood, The Journal of the American Society of Hematology 127, no. 5 (2016): 596-604. 2) Yeh, Chien-Hung, Xue Tao Bai, Ramona Moles, Lee Ratner, Thomas A. Waldmann, Toshiki Watanabe, and Christophe Nicot. "Mutation …
Urea cycle and metabolism of amino groups	SRM,SMS		E2F2: E2F2 can be inhibeted by Rb. The Rb phosphorylation leads to release of E2F2 from repression and initiates transcription of proliferative genes, such as cyclin A.	Kehn, Kylene, Katharine Strouss, Reem Berro, Hua Jiang, John Brady, Renaud Mahieux, Anne Pumfery, Maria Elena Bottazzi, and Fatah Kashanchi. "The HTLV-I Tax oncoprotein targets the retinoblastoma protein for proteasomal degradation." Oncogene 24, no. 4 (2005): 525-540.
beta-Alanine metabolism	SRM,SMS		PAPSS1: It was mutated in ATLL cells.	Yamagishi, Makoto, Miyuki Kubokawa, Yuta Kuze, Ayako Suzuki, Akari Yokomizo, Seiichiro Kobayashi, Makoto Nakashima et al. "Chronological genome and single-cell transcriptome integration characterizes the evolutionary process of adult T cell leukemia-lymphoma." Nature communications 12, no. 1 (2021): 1-16.
Cysteine and methionine metabolism	SRM,SMS		PTGER3: It was upregulated in ATLL and promotes the immunosuppression .	Iqbal, Javeed, Dennis D. Weisenburger, Timothy C. Greiner, Julie M. Vose, Timothy McKeithan, Can Kucuk, Huimin Geng et al. "Molecular signatures to improve diagnosis in peripheral T-cell lymphoma and prognostication in angioimmunoblastic T-cell lymphoma." Blood, The Journal of the American Society of Hematology 115, no. 5 (2010): 1026-1036.
sulfate activation for sulfonation	PAPSS1
CXCR4-mediated signaling events	RALB,UBQLN1
Metabolism of polyamines	SRM,SMS
Amino Acid metabolism	SRM,SMS
Metabolic pathways	SRM,SMS,IDH2,HYI,PAPSS1,NDST2
Pathways in cancer	RALB,E2F2,PTGER3
Hypoxia and p53 in the Cardiovascular system	FHL2
Interferon Signaling	GBP3,XAF1
the planar cell polarity Wnt signaling	DAAM1
Noncanonical Wnt signaling pathway	DAAM1
Expression of cyclins regulates progression through the cell cycle by activating cyclin-dependent kinases.	E2F2

## Sheet: chronic
Pathways	Proteins		The previously reported functions in the ATLL progression	References
tRNA modification in the nucleus and cytosol	PUS1,TRMT61A		SMAD7: The overexpression of Smad7 was found in ATLL which contributes to resistance to TGF-beta1-mediated growth suppression.	Nakahata, Shingo, Satoshi Yamazaki, Hiroshi Nakauchi, and Kazuhiro Morishita. "Downregulation of ZEB1 and overexpression of Smad7 contribute to resistance to TGF-β1-mediated growth suppression in adult T-cell leukemia/lymphoma." Oncogene 29, no. 29 (2010): 4157-4169.
TGF-beta Receptor Signalling in Skeletal Dysplasias	ADAMTS10,SMAD7		RORC: Modular transcriptomic analysis in ATL shows a strong correlation of the RORC pathway with cell proliferation and possibly oncogenesis, which supports its therapeutic potential.	Subramanian, Kritika, Tim Dierckx, Ricardo Khouri, Soraya Maria Menezes, Huseini Kagdi, Graham P. Taylor, Lourdes Farre et al. "Decreased RORC expression and downstream signaling in HTLV‐1‐associated adult T‐cell lymphoma/leukemia uncovers an antiproliferative IL17 link: A potential target for immunotherapy?." International journal of cancer 144, no. 7 (2019): 1664-1675.
tRNA processing	PUS1,TRMT61A
altered transforming growth factor-beta Smad dependent signaling	SMAD7
Cell to Cell Adhesion Signaling	VCL
CD40L Signaling Pathway	CD40LG
Cytokine Signaling in Immune system	RORC,VCL,CD40LG
Hypoxia response via HIF activation	RORC
Primary immunodeficiency	CD40LG
MAP2K and MAPK activation	VCL
IFN-gamma pathway	SMAD7
Integrins in angiogenesis	VCL
TGF-beta receptor signaling	SMAD7
IL4-mediated signaling events	CD40LG
Signaling events mediated by VEGFR1 and VEGFR2	VCL
Signaling by Interleukins	RORC,VCL
Non-genomic actions of 1,25 dihydroxyvitamin D3	CD40LG
Oncogenic MAPK signaling	VCL
Ferroptosis	MAP1LC3C
Folding of actin by CCT/TriC	CCT5
0

## Sheet: smoldering
Pathways	Proteins		The previously reported functions in the ATLL progression	References
IL-18 signaling pathway	CCL3,PARP1,NCF2,RELA,STMN1		STMN1 and RELA: Importantly, the modulation of tubulin dynamics and destabilization of mitotic MT spindle fibers –as a consequence of p65RelA-Stathmin/Op-18 molecular interactions, alludes to a novel mechanistic link between genomic instability and NF-κB inflammatory signaling in certain cancers, such as ATLL, with reduced p27Kip1 expression	Malu, Aditi, Tetiana Hutchison, Laçin Yapindi, Katie Smith, Katherine Nelson, Rachel Bergeson, Jordan Pope et al. "The human T-cell leukemia virus type-1 tax oncoprotein dissociates NF-κB p65RelA-Stathmin complexes and causes catastrophic mitotic spindle damage and genomic instability." Virology 535 (2019): 83-101.
Chaperones modulate interferon Signaling Pathway	RELA,HSPA1A		PARP1: PARP1 is involved in HR repair at replication forks and inhibition of PARP leads to increased DNA lesions that can cause stalling and collapse of the DNA replication machinery. These observations suggest that targeting PARP1 may be a good approach for ATLL patients.	Bai, Xue Tao, Ramona Moles, Hassiba Chaib-Mezrag, and Christophe Nicot. "Small PARP inhibitor PJ-34 induces cell cycle arrest and apoptosis of adult T-cell leukemia cells." Journal of hematology & oncology 8, no. 1 (2015): 1-12.
Rac 1 cell motility signaling pathway	NCF2,CHN1		MAF: It was determined as key regulators of T-cell proliferation in ATLL.	Rauch, Daniel A., Sydney L. Olson, John C. Harding, Hemalatha Sundaramoorthi, Youngsoo Kim, Tianyuan Zhou, A. Robert MacLeod, Grant Challen, and Lee Ratner. "Interferon regulatory factor 4 as a therapeutic target in adult T-cell leukemia lymphoma." Retrovirology 17, no. 1 (2020): 1-10.
NAD Metabolism in Oncogene-Induced Senescence and Mitochondrial Dysfunction-Associated Senescence	PARP1,RELA
fMLP induced chemokine gene expression in HMC-1 cells	NCF2,RELA
Osteoclast differentiation	NCF2,RELA,FOSL2
CAMKK2 Pathway	RELA,MAF
RAC1/PAK1/p38/MMP2 Pathway	RELA,STMN1
MAPK Signaling Pathway	RELA,STMN1,HSPA1A
Th1 and Th2 cell differentiation	RELA,MAF
NF-kappa B signaling pathway	PARP1,RELA
MAPK signaling pathway	RELA,STMN1,HSPA1A
HIF-1 signaling pathway	RELA,ENO3
Toll-like receptor signaling pathway	CCL3,RELA
Acetylation and Deacetylation of RelA in The Nucleus	RELA
Apoptosis	PARP1,RELA
NAD+ metabolism	PARP1
Apoptotic Signaling in Response to DNA Damage	PARP1
Downregulation of SMAD2/3:SMAD4 transcriptional activity	PARP1
Fatty acid biosynthesis	MCAT
D4-GDI Signaling Pathway	SLC25A21
Metallothioneins bind metals	MT1G
NRF2 pathway	SLC6A20
3-phosphoinositide degradation	INPP5F
TFs Regulate miRNAs related to cardiac hypertrophy	MYEF2
Metabolism of nitric oxide	NOSIP
VLDL interactions	LSR
Pathways of nucleic acid metabolism and innate immune sensing	RNASEH2C
Circadian rhythm pathway	BHLHE40
Transcriptional misregulation in cancer	MAF
Signaling events mediated by HDAC Class I	SAP30
