# Supplementary material for: Exploration of mRNAs and miRNA classifiers for various ATLL cancer subtypes using machine learning
Source: BMC Cancer. 2022 Apr 21;22:433. doi: 10.1186/s12885-022-09540-1 (PMC9026691; doi:10.1186/s12885-022-09540-1)
Supplement: Supplementary file 4 — Additional file 4: Supplementary data file 4. The target genes of miR-21. [file 12885_2022_9540_MOESM4_ESM.xlsx]

## Sheet: Sheet1
Target of miR-21
RASGRP1
CDC25A
BCL2
PYM1
WFS1
TM9SF3
RTN4
RPS7
PLOD3
PDHA2
NCAPG
DERL1
BASP1
JAG1
REST
SPRY2
TIMP3
SOX5
MTAP
RECK
E2F2
FMOD
TGFBR2
PTEN
E2F1
TGFBI
LRRFIP1
MARCKS
TPM1
NFIB
CDK6
RP2
SGK3
SLC16A10
APAF1
GLCCI1
SOCS5
SESN1
BTG2
HIPK3
FAM3C
FAS
PDCD4
RHOB
SERPINB5
BMPR2
RASA1
TGIF1
NCOA3
MYC
ERBB2
SPATS2L
EIF2S1
PCBP1
JMY
TOPORS
HNRNPK
DAXX
TP53BP2
TP63
TGFBR3
PPIF
MSH2
MSH6
TIAM1
ISCU
MEF2C
EIF4A2
ANKRD46
EGFR
IL1B
ICAM1
PLAT
PTX3
TNFAIP3
CCR1
CDK2AP1
CCL20
SP1
PIAS3
DOCK4
DOCK5
DOCK7
DUSP10
PPARA
ANP32A
SMARCA4
NFKB1
NTF3
COL4A1
FASLG
SOD3
TCF21
SMAD7
PHIP
PALLD
BOC
DAAM1
C20orf194
COL5A2
TPRG1L
NIN
PLPP1
TRIM38
DDR2
VPS54
LNPK
BAZ1B
LIN7C
USP34
GNE
ZBTB8A
CLOCK
LPGAT1
NIPBL
DDHD2
LDAH
SGCB
FANCI
EDIL3
DTX3L
IREB2
MGAT4A
RAPH1
CYBRD1
SLAIN2
KIAA1551
SOX2
GTF2A1
RRAGC
PIGN
HPS5
SESTD1
MEF2A
ZBTB47
ELOVL4
EPHA4
ENAH
TBL1XR1
NBEA
TAF5
AP3M1
CD47
LATS1
CPEB3
RMND5A
KBTBD7
MEIS1
GNB4
MMP2
VEGFA
REV3L
TXLNGY
SCAF11
HNRNPH1
PARP1
CERS6
SNRNP48
FUBP1
TGFB1
ANKRD28
SYNE2
OSBPL1A
RSPRY1
SRSF11
ASRGL1
RB1
EXOC8
IVNS1ABP
UTRN
ACAT1
PFKFB2
PDGFD
COBLL1
SAMD5
MOAP1
KLHL24
ZNF326
NSD2
BTBD7
GAPVD1
TNS3
ESYT2
MYEF2
PKD2
PTAR1
PAN3
ZRANB1
MON2
RASEF
GNAQ
HERPUD2
MAP3K2
THOC2
RASGRP3
JADE1
USP7
GTF2I
MKNK2
CLCN5
TRIM2
LONRF2
EIF4EBP2
JADE3
ELOVL7
SASH1
RAB22A
SUZ12
SPIN1
POLR3B
ATP2B4
CCDC34
PGRMC2
TRPM7
GID4
PLEKHA1
MALT1
ZNF367
TMEM245
MBNL1
MORC3
ZNF35
FOXN3
NR2C2
FBXO3
GPAM
PM20D2
CLIP4
DMTF1
DDX46
ATRX
LMBR1
MUC1
TUBGCP5
RHOQ
TET1
KNL1
ARHGAP21
MDM4
LARS
FAXDC2
CDK19
LAMP2
MOXD1
AHSA2
PIK3C2A
TMEM2
IPP
RAI14
MYO9A
MRPS10
FBXL17
AGGF1
SLC26A2
PRKAB2
SREK1
FAM20B
ARMCX3
SERPINI1
DDAH1
PROSER1
PRICKLE2
JPH1
NAA30
FKBP5
TGFB2
ZMYM2
TRIM33
RAPGEF6
MTPN
GOLGA4
SACM1L
ATAD2B
FIGN
EPM2A
RAB6C
TSNAX
TRAPPC2
LIFR
CALD1
LYRM7
PIK3R1
RPS6KA3
ADNP
LRRC57
DUSP8
KLHL15
GXYLT2
PBRM1
SMNDC1
NCSTN
PPM1L
MMP9
PARP9
CKAP5
CAPRIN1
CNTRL
PHTF1
MRAP2
MYCBP2
ITSN2
BCAT1
PPFIA4
YME1L1
ZNF667
ETNK1
CYP4V2
BRCA1
DOCK10
DMD
TMX4
PTBP3
APOLD1
CCT6P1
UBR3
NEK1
DYNC1LI2
CSNK1A1
ACTR2
TRIM59
SPTLC3
TMEM56
ZADH2
DDX3X
ZNF217
FAM217B
ZBTB20
FNBP1
ZFYVE16
VPS13A
B3GALNT1
SLC5A3
GPD1L
STRBP
PRKCE
TOP2A
SEC63
TAF1
MPP5
PTK2
GPD2
SSFA2
HECTD1
PAG1
SFXN1
HAPLN1
EIF5
KLHL42
NFAT5
SLC9A6
ZNF207
RALGPS2
FAM46A
MTMR12
KBTBD6
TNRC6B
ABCD3
PKNOX1
RAB11FIP2
PURB
LCORL
KLF5
ST6GAL1
ADGRG2
SKP2
ECI2
NUFIP2
GRPEL2
HS3ST3B1
ELAVL4
CORO2A
TTC33
AUTS2
AKAP9
NKTR
PTPN14
STXBP5
MGA
KIFAP3
SPG11
PER3
ZNF292
ZNF587
CRYBG1
DSE
SRPK2
TSHZ3
CEP97
DCAF10
PHF20
SEMA5A
PHACTR2
RABGAP1
VPS36
WNK1
NUBPL
LIMCH1
MTMR9
SERAC1
RUFY3
APPL1
PBX1
OSBPL3
WNT5A
REV1
FBXL2
HOXA9
MIB1
FMR1
SNX30
SLC17A5
PREPL
CCDC14
ARHGEF12
USP47
BTBD3
ARID4A
ATP11B
SLC31A1
DLG1
SOWAHC
RSF1
SNRK
PLD1
TLR4
VPS26A
ZYG11B
AGO4
TESK2
MAP3K1
RAB6A
PURA
OLR1
KLF9
ATMIN
PRPF39
AGO2
STAG2
ACBD5
AKT2
UGGT1
PRRC1
NT5C2
ZNF532
DCAF8
UBR5
PTPN3
ATF2
EXOC5
AFTPH
WDR7
FAM126B
PTGFR
PHF20L1
B3GNT5
GLG1
CEP152
HMGB3
BDH2
NETO2
ALMS1
TOR1AIP2
SMC1A
PIGX
SAR1A
APC
SLMAP
SOCS4
ZBTB38
OSR1
FBXO11
SCRN1
PTPDC1
CCNG1
MEGF9
TNPO1
FERMT2
KAT6A
TNFRSF11B
WWC2
WNK3
NSD3
VASH2
SLK
FILIP1L
DCP1A
RNF11
RDH11
PELI1
YOD1
STAT3
BCL6
OTUD1
TMEM147
SATB1
WWP1
SMN1
HPGD
MYD88
IRAK1
VHL
GDF5
BCL7A
MAP2K3
WSB1
GK5
EDRF1
ZCCHC3
2022-09-02
ATXN10
FGFRL1
RNF185
IL12A
FOXO3
EIF1AX
PITHD1
COX20
HIC2
SECISBP2L
RFFL
NFIA
SETD2
HIF1A
CXCL10
CLU
TNFRSF10B
IGF1R
SIRT2
GAS5
RHO
SPPL3
SGTB
SET
NSUN2
RNF111
RNF103
NAA50
MED9
KRIT1
ITGB8
EPM2AIP1
DNAJC16
DICER1
CENPQ
CCR7
CCL1
AP1AR
BTN3A3
BNIP2
PLEKHA2
ERP44
FAM136A
SETD1B
FOXN2
CBX4
C15orf52
FBXL13
ZNF460
UQCRB
RPRD2
PURG
DDX55
ORC4
C1orf147
PATE2
GP5
FRS2
RNF6
TMEM170A
E2F3
SPRY4
FGF12
TCEANC2
PER2
C8orf17
PLEKHA8
ATF7IP
KLK2
CASC2
DNM1L
ICOSLG
TICAM2
UBE2N
BCL10
CEBPB
HMGB1
TAP1
TLR3
NAV3
STUB1
LRP6
EGLN1
CADM1
PSMD9
COX2
ABCB1
FZD6
PCGF2
BMI1
SOCS6
OXTR
FOXP3
MSLN
SOCS1
FOXO1
CASP8
TRAF7
DCAF11
PRR14L
FDXACB1
KANSL3
